# Supplementary material for: Evaluating our ability to predict the structural disruption of RNA by SNPs
Source: BMC Genomics. 2012 Jun 18;13(Suppl 4):S6. doi: 10.1186/1471-2164-13-S4-S6 (PMC3303743; doi:10.1186/1471-2164-13-S4-S6)
Supplement: Additional file 1 — eSDC and SHAPE data for the FTL 199 nucleotide length RNA construct. [file 1471-2164-13-S4-S6-S1.xls]

## Sheet: eSDC
>FTL199
GCAGUUCGGCGGUCCCGCGGGUCUGUCUCUUGCUUCAACAGUGUUUGGACGGAACAGAUCCGGGGACUCUCUUCCAGCCUCCGACCGCCCUCCGAUUUCCUCUCCGCUUGCAACCUCCGGGACCAUCUUCUCGGCCAUCUCCUGCUUCUGGGACCUGCCAGCACCGUUUUUGUGGUUAGCUCCUUCUUGCCAACCAACC
G4A	eSDC	0.431283
U22G	eSDC	1.9575
U22G.G4A	eSDC	2.32446
U24A	eSDC	2.28064
A56U	eSDC	0.852628
A56U.U24A	eSDC	0.685581
A56U.U59C	eSDC	2.01079
A56U.G63C	eSDC	1.14345
U59C	eSDC	1.89256
G63C	eSDC	1.97264
C90U	eSDC	1.90542

## Sheet: FTL.199.data.txt
SEQPOS	WT	G4A	A56U	C90U	A56U.U24A	U22G	U22G.G4A	G63C	U59C	A56U.G63C	A56U.U59C	U24A
10	0.226332	0.242393	0.280476	0.185527	0.533096	0.596974	0.302264	0.138615	0.211093	0.121319	0.177506	0.233386
11	0.133847	0.202359	0.199762	0.124348	0.751924	0.262088	0.0961101	0.198024	0.102602	0.0580494	0.0929752	0.105584
12	0.0352676	0.0205282	0.0311306	0.0597632	0.14459	0.113888	0.000979981	0.272324	0.0130771	0.0584869	0.0448722	0.0317754
13	0.194515	0.0962089	0.0852474	0.0907677	0.107023	0.133575	0.0316503	0.207923	0.0954276	0.253293	0.0959217	0.0958292
14	0.175991	0.0908464	0.0757149	0.0619613	0.132087	0.199342	0.0909107	0.484803	0.10769	0.383336	0.0772854	0.101258
15	0.245129	0.0663746	0.0527136	0.286255	0.308247	0.185354	0.116692	0.163892	0.13831	0.199801	0.167501	0.193105
16	0.843202	0.557536	0.371323	0.725869	1	0.401174	0.407743	0.222353	0.559644	0.12998	0.561919	0.937985
17	1	1	1	1	1	1	1	0.270866	1	0.0481859	1	1
18	0.256565	0.195633	0.235765	0.215973	0.201123	0.423898	0.542545	0.194245	0.237886	0.129224	0.217538	0.216978
19	0.0328167	0.0276338	0.0307653	0.0273538	0.0761444	0.228147	0.266876	0.0984509	0.037352	0.0281466	0.101546	0.0410073
20	0.0236645	0.0304515	0.0223537	0.0156772	0.0942061	0.0483845	0.0909084	0.117961	0.0330996	0.0435575	0.0201778	0.0421993
21	0.0508283	0.0448483	0.0546405	0.0265744	0.110089	0.0504339	0.0665711	0.118747	0.0580058	0.0697623	0.0247105	0.0589706
22	0.110137	0.0582487	0.225124	0.0658622	0.250453	0.106677	0.186169	0.107319	0.135342	0.165825	0.0649807	0.145507
23	0.0722607	0.0194248	0.230742	0.0241513	0.121386	0.0260645	0.0452769	0.0564498	0.0494033	0.0520968	0.0262648	0.122275
24	0.119138	0.0605358	0.250591	0.0780972	0.171596	0.146663	0.264453	0.0995593	0.120771	0.182284	0.127942	0.281388
25	0.127498	0.0472851	0.138934	0.0414407	0.154717	0.184684	0.298418	0.10154	0.123482	0.119038	0.121063	0.166142
26	0.442624	0.285721	0.50785	0.200193	0.440314	0.452256	0.551166	0.442144	0.398543	0.488958	0.50701	0.652645
27	1	0.917673	0.808602	0.745675	0.647559	0.771795	0.748709	1	0.934839	0.986042	1	0.812633
28	0.277914	0.120134	0.305026	0.172194	0.156627	0.441952	0.452903	0.259578	0.239029	0.283335	0.229328	0.147075
29	0.168322	0.0531762	0.148961	0.0664107	0.144459	0.177157	0.250873	0.143438	0.127947	0.126029	0.0965491	0.0932647
30	0.50955	0.339851	0.438499	0.224415	0.368465	0.525363	0.455254	0.423179	0.409362	0.427436	0.32062	0.318987
31	1	1	1	1	1	1	0.873419	1	1	1	1	1
32	0.427215	0.28261	0.309058	0.165337	0.266164	0.252003	0.243297	0.418109	0.355106	0.569259	0.313938	0.341291
33	0.952404	0.932646	0.59574	0.549397	0.707952	0.367979	0.397892	0.900092	0.723973	0.952457	0.798483	0.728445
34	0.262054	0.177925	0.513734	0.15324	0.306914	0.638826	0.679515	0.252261	0.209808	0.353094	0.208922	0.233785
35	0.132422	0.0900797	0.538753	0.0861271	0.259547	0.99463	1	0.115652	0.0913877	0.137347	0.216037	0.199581
36	0.152281	0.0758854	0.356419	0.0738722	0.217036	0.458374	0.528015	0.149623	0.130746	0.174305	0.128307	0.1273
37	0.145247	0.0613832	0.408321	0.0605459	0.256714	0.536934	0.611663	0.177874	0.153959	0.171589	0.118608	0.125327
38	0.201584	0.100907	0.364034	0.0802235	0.240804	0.429501	0.537421	0.227411	0.245729	0.219621	0.140576	0.140578
39	0.387028	0.186726	0.339608	0.118143	0.328259	0.339677	0.407779	0.309785	0.363417	0.372933	0.257104	0.230826
40	1	1	1	0.879775	1	1	1	1	1	1	1	1
41	1	1	1	1	1	1	1	1	1	1	1	1
42	1	1	1	1	1	1	1	1	1	1	0.889793	1
43	1	0.865474	0.704972	0.521702	0.624156	0.347807	0.374657	1	0.851069	1	0.627795	0.804508
44	1	1	0.973755	1	1	0.670097	0.714692	1	1	1	1	1
45	0.461474	0.338539	0.415237	0.309567	0.298829	0.505392	0.754292	0.388138	0.307044	0.568781	0.212323	0.318248
46	0.159801	0.105569	0.201258	0.108136	0.161385	0.240569	0.174745	0.127774	0.10317	0.209593	0.0633207	0.107329
47	0.0508975	0.0465298	0.0314232	0.0454749	0.0498202	0.0191605	0.0682724	0.0284828	0.0278265	0.0239719	0.025751	0.0190409
48	0.0711963	0.0720398	0.0856698	0.0594606	0.113348	0.0359003	0.0664272	0.0734922	0.054238	0.0793016	0.0372893	0.0467008
49	0.0306206	0.0325873	0.0564524	0.0261532	0.0670636	0.11283	0.14129	0.0553801	0.0361307	0.0644012	0.0294904	0.0290168
50	0.0823958	0.078758	0.131788	0.083483	0.129635	0.0529436	0.097461	0.136956	0.113183	0.188557	0.0692596	0.0705862
51	0.0240524	0.030792	0.00382043	0.0261225	0.0660073	0.00382169	0.0245817	0.0587026	0.0207868	0.0243679	0.0165308	0.0116874
52	0.0421317	0.0492665	0.0536089	0.0367579	0.0740475	0.0302244	0.0492019	0.19993	0.0533483	0.0749745	0.036224	0.0360618
53	0.0336664	0.0374637	0.0607854	0.0257217	0.0906463	0.0838148	0.10366	0.0803343	0.0444867	0.0630697	0.03053	0.0470119
54	0.0485969	0.0436387	0.138681	0.0331086	0.102088	0.256545	0.30143	0.0941723	0.0848756	0.0942605	0.0616904	0.0726054
55	0.0886829	0.0604902	0.172224	0.0627893	0.118233	0.223057	0.255867	0.118413	0.0811335	0.155293	0.0310807	0.172949
56	0.0620127	0.0435564	0.250679	0.0416241	0.147078	0.432965	0.530822	0.0620959	0.0336451	0.137306	0.0516249	0.408424
57	0.0312321	0.0279573	0.154014	0.0167982	0.0749565	0.194067	0.220361	0.0334698	0.0356166	0.0397272	0.0319482	0.0462728
58	0.0706869	0.0399614	0.373244	0.042524	0.177229	0.456874	0.491779	0.0574685	0.0277083	0.0992678	0.037585	0.0574947
59	0.0588297	0.0238195	0.19928	0.0351667	0.109475	0.302608	0.340953	0.0355719	0.0281497	0.0459659	0.013327	0.0586853
60	0.100899	0.0468467	0.248641	0.135908	0.122571	0.589239	0.662867	0.0641635	0.0605255	0.052394	0.0818642	0.0407793
61	0.106125	0.0733754	0.0858775	0.412602	0.0730847	0.0974606	0.104168	0.107134	0.115174	0.0905073	0.125812	0.0389081
62	0.135969	0.166043	0.108112	0.676413	0.11344	0.0700187	0.107745	0.149268	0.14354	0.131995	0.127923	0.0752385
63	0.0791141	0.0768777	0.0248418	0.122946	0.0961805	0.00970466	0.0131483	0.0497331	0.083275	0.0292186	0.0341856	0.0256093
64	0.125083	0.123437	0.0984084	0.130856	0.132034	0.054073	0.106155	0.157934	0.137702	0.141681	0.127066	0.106123
65	0.0937947	0.0985017	0.0584086	0.11688	0.121869	0.0672172	0.0541803	0.210845	0.090824	0.188708	0.128651	0.0522007
66	0.161974	0.180601	0.166461	0.351036	0.214991	0.292987	0.29496	0.482417	0.150323	0.553896	0.223441	0.100963
67	0.227942	0.142983	0.139886	0.210001	0.225436	0.177514	0.136542	0.393591	0.159849	0.444095	0.240274	0.0785997
68	0.729807	0.641871	0.554728	0.504382	0.626107	0.632949	0.596848	0.885929	0.507357	1	0.535108	0.37481
69	1	1	1	0.683182	1	1	1	0.895347	0.821875	1	0.697027	0.643098
70	0.31439	0.350031	0.254862	0.336279	0.342266	0.36812	0.528795	0.215168	0.216339	0.258801	0.132538	0.0891458
71	0.627966	0.513751	0.64172	0.3799	0.582527	0.855445	0.736952	0.523601	0.400976	0.588213	0.258065	0.24613
72	1	0.945749	1	0.661442	0.914083	1	1	0.909999	0.658801	1	0.452071	0.456085
73	1	0.993978	1	0.654917	0.909515	1	1	0.934138	0.689548	1	0.481995	0.490296
74	0.517488	0.436214	0.505629	0.345016	0.486887	0.513484	0.53451	0.446569	0.317889	0.588824	0.206753	0.189648
75	0.491373	0.419386	0.419389	0.329755	0.456002	0.420117	0.392146	0.429737	0.329783	0.543058	0.209108	0.197942
76	0.93658	0.93244	0.70811	0.631288	0.810664	0.544479	0.499711	0.690621	0.697841	0.844837	0.501919	0.502403
77	0.330728	0.310411	0.276274	0.267513	0.386079	0.210765	0.18686	0.135533	0.21662	0.245077	0.17405	0.128599
78	0.0184818	0.0452721	0.0399348	0.134536	0.100622	0.0123321	0.0180415	0.0351394	0.0368458	0.0204828	0.0130137	0.0106784
79	0.158459	0.178904	0.178317	0.353047	0.165665	0.0726864	0.0962319	0.0822716	0.149781	0.0773606	0.120074	0.0974132
80	0.361876	0.456021	0.396006	1	0.313432	0.262384	0.390643	0.181832	0.294373	0.279206	0.340617	0.309402
81	0.145878	0.146765	0.184144	0.22811	0.154992	0.0812042	0.108667	0.0848731	0.109619	0.218936	0.113917	0.0865065
82	0.0269345	0.0509136	0.0582895	0.10211	0.0612265	0.0353135	0.0374169	0.0451347	0.0354999	0.197268	0.0272889	0.0331335
83	0.0866389	0.234417	0.109657	0.0969595	0.100067	0.103359	0.137256	0.116466	0.0772863	0.213865	0.0628892	0.0743829
84	0.0756419	0.176159	0.0691459	0.0614653	0.0635946	0.112292	0.17011	0.0484342	0.0336464	0.0954047	0.0252879	0.0404694
85	0.0615129	0.108485	0.0655778	0.0354035	0.0486471	0.0602187	0.0922256	0.0448433	0.0541004	0.0448999	0.0448969	0.0546996
86	0.068799	0.161736	0.135011	0.544732	0.126053	0.133046	0.137955	0.111889	0.211862	0.0626107	0.175378	0.271369
87	0.59843	0.329873	0.932027	1	0.556473	0.695905	0.391471	0.523478	1	0.288554	0.915665	1
88	0.472442	0.322805	0.899545	1	0.449164	0.690501	0.258716	0.374687	1	0.159812	1	1
89	0.0679576	0.160755	0.255142	0.601137	0.193513	0.250406	0.214394	0.275371	0.366955	0.141509	0.620052	0.728955
90	0.410454	0.558218	0.517413	0.796885	0.464575	0.459875	0.225791	0.635953	0.756462	0.718604	1	1
91	0.775554	0.760982	0.629331	1	0.761895	0.286702	0.794799	0.859769	0.829714	0.91529	0.799549	1
92	0.835332	0.660237	0.78416	0.842564	0.788076	0.390945	0.576984	0.823333	0.819983	0.910392	0.902349	1
93	1	0.99081	1	1	1	1	1	1	1	1	1	1
94	1	1	1	1	1	1	1	1	1	1	1	1
95	0.688076	1	0.853343	1	1	0.950903	0.962866	0.737771	0.838624	0.912893	0.809569	0.923971
96	0.905372	0.950149	0.889506	0.963191	1	0.909604	0.940275	0.789557	0.737118	0.947363	0.66974	0.690284
97	1	1	1	1	1	1	1	1	1	1	1	1
98	0.784893	0.893072	0.711522	0.830387	0.802279	0.578414	0.737189	0.606228	0.653559	0.662878	0.469531	0.378495
99	0.724286	0.631615	1	0.74224	0.659091	0.633108	0.62262	0.702803	1	0.539093	1	1
100	0.521436	0.657632	0.614683	0.706566	0.566436	0.496209	0.456512	0.45077	0.889311	0.516506	1	0.945184
101	0.0917858	0.108536	0.185321	0.213158	0.156495	0.0473187	0.0515383	0.0656651	0.162134	0.0851406	0.210684	0.159462
102	0.907661	0.538942	0.88602	0.612175	0.431688	0.738448	0.309619	0.344309	0.366225	0.432224	0.377069	0.367802
103	0.632173	0.666352	0.570258	0.657608	0.489059	0.422442	0.420776	0.265525	0.352571	0.360305	0.269367	0.212446
104	0.552137	0.528179	0.545994	0.669942	0.47137	0.419332	0.367935	0.457054	0.614655	0.478476	0.693337	0.877522
105	0.542944	0.588529	0.598416	0.661789	0.532846	0.551229	0.512639	0.559673	0.585064	0.521227	0.658648	0.570911
106	0.0702837	0.10396	0.14519	0.207759	0.114723	0.100206	0.150485	0.195568	0.285904	0.0750174	0.143674	0.134081
107	0.106549	0.0914062	0.148457	0.212759	0.16864	0.169366	0.178056	0.282498	0.272404	0.0771615	0.122957	0.129929
108	0.279462	0.218953	0.357989	0.383375	0.352832	0.391994	0.246347	0.698336	0.591796	0.264033	0.266823	0.310849
109	0.445873	0.322803	0.507198	0.622457	0.450178	0.533316	0.558661	1	0.790522	0.442743	0.423473	0.531415
110	0.235638	0.184377	0.283107	0.293342	0.28196	0.301425	0.324991	0.692704	0.582272	0.176211	0.26703	0.306868
111	0.082093	0.0775037	0.113712	0.118104	0.122752	0.173715	0.164139	0.276698	0.237866	0.141776	0.109974	0.112436
112	0.342086	0.31868	0.267297	0.313515	0.380843	0.475963	0.419273	0.688078	0.602388	0.511185	0.339919	0.37385
113	0.32704	0.269835	0.244542	0.251171	0.206317	0.301411	0.237486	0.211957	0.15071	0.334097	0.198904	0.0648518
114	0.667649	0.658007	0.51545	0.56345	0.559906	0.626788	0.603824	0.792402	0.60941	0.697388	0.408396	0.49151
115	0.311187	0.238053	0.150527	0.190536	0.206448	0.212524	0.289121	0.193905	0.163973	0.279	0.123204	0.143405
116	0.118279	0.198443	0.100465	0.200755	0.167628	0.210119	0.257271	0.0395252	0.0241763	0.0876596	0.0236288	0.0266046
117	0.0257158	0.0448932	0.0584073	0.03734	0.0515972	0.0710292	0.0622264	0.03	0.0407448	0.131187	0.0195778	0.0387515
118	0.0451924	0.0354972	0.105837	0.0190365	0.0478194	0.0515639	0.0087831	0.0326402	0.0229686	0.152285	0.0514839	0.0765231
119	0.434201	0.278776	0.749897	0.404175	0.401083	0.348674	0.17336	0.254101	0.296124	0.540109	0.575269	0.77559
120	0.110385	0.143084	0.14486	0.121395	0.101643	0.0792732	0.0906388	0.0249257	0.0287297	0.198584	0.153116	0.141681
121	0.309082	0.300942	0.324818	0.300363	0.197385	0.216312	0.232251	0.0760858	0.103278	0.266648	0.317487	0.329542
122	0.248934	0.31077	0.240451	0.32788	0.264566	0.157527	0.235955	0.206094	0.171233	0.331886	0.240488	0.281397
123	0.227162	0.350185	0.181135	0.266859	0.280563	0.122388	0.332901	0.203934	0.185446	0.225627	0.212437	0.139451
124	0.620439	0.630262	0.561876	0.623336	0.641845	0.437988	0.598081	0.563056	0.46439	0.640327	0.542138	0.510869
125	1	1	1	1	1	1	1	1	1	1	1	0.94278
126	0.439088	0.68376	0.456061	0.550719	0.432771	0.73631	0.745846	0.345024	0.201393	0.601904	0.399516	0.335181
127	0.97003	0.727977	1	0.64428	0.828968	0.97076	0.663473	0.936532	0.71367	0.955903	0.429088	1
128	0.798515	0.821717	0.849371	0.662801	0.899851	0.769345	0.777466	0.685498	0.538117	0.712045	0.920722	0.81511
129	0.306889	0.314438	0.536254	0.270511	0.394033	0.342739	0.285411	0.296847	0.244007	0.325013	0.505882	0.531441
130	0.201521	0.174125	0.229344	0.167067	0.086438	0.283017	0.0712337	0.0754399	0.0763122	0.144414	0.206355	0.22287
131	0.0629938	0.054813	0.0404537	0.0587828	0.0934324	0.0864613	0.0751604	0.0409122	0.038939	0.052616	0.127191	0.0413629
132	0.0625498	0.0567099	0.161279	0.0634804	0.0301214	0.0516035	0.100273	0.0542414	0.0940368	0.0903784	0.0260326	0.0184496
133	0.186932	0.178661	0.373185	0.388957	0.233014	0.430288	0.185847	0.216886	0.220016	0.186719	0.112541	0.0996811
134	0.354876	0.41244	0.546885	1	0.347374	0.554024	0.365055	0.421997	0.465014	0.447091	0.301206	0.462636
135	0.320881	0.326753	0.279068	0.308046	0.286906	0.310446	0.54345	0.306603	0.284011	0.304962	0.821127	1
136	0.59757	0.669988	0.584063	0.436588	0.653596	0.675441	0.539893	0.601242	0.567564	0.58547	0.510066	0.895189
137	0.953443	0.983656	0.864849	0.514243	1	0.854745	0.935893	0.989104	0.648181	0.88366	1	1
138	0.457073	0.564728	0.489573	0.330524	0.560119	0.528903	0.643834	0.542702	0.361145	0.385134	0.627483	0.657981
139	0.0884539	0.158913	0.0859624	0.0853242	0.0961207	0.10444	0.22772	0.326525	0.0733074	0.109468	0.337109	0.236495
140	0.274837	0.366918	0.292143	0.225758	0.369036	0.346992	0.516733	0.532746	0.299416	0.333972	0.206126	0.150226
141	0.0838999	0.107455	0.114367	0.0511185	0.108419	0.100828	0.230241	0.20791	0.129703	0.0992778	0.0424087	0.0501841
142	0.178191	0.194097	0.0709968	0.143955	0.229025	0.131471	0.0950153	0.248713	0.163814	0.129232	0.10744	0.20501
143	0.782189	0.817255	0.640065	0.54015	0.888523	0.629094	0.652956	0.499276	0.338734	0.581756	0.329423	0.45895
144	0.280741	0.138168	0.181876	0.16983	0.290172	0.165262	0.226031	0.0177903	0.0569156	0.18979	0.0458856	0.0979235
145	0.457001	0.476375	0.424934	0.368556	0.610651	0.406377	0.266298	0.131389	0.129194	0.470541	0.251673	0.270671
146	0.833446	0.833429	0.778649	0.682732	1	0.676286	0.601819	0.227375	0.20304	0.725643	0.422434	0.448436
147	0.764923	0.765615	0.721117	0.638214	0.907311	0.656641	0.595238	0.218659	0.181042	0.679518	0.397202	0.382843
148	0.443488	0.437896	0.397549	0.356836	0.534081	0.329662	0.318633	0.0712784	0.0540721	0.404287	0.224612	0.173412
149	1	1	1	1	1	0.860868	0.832104	0.293736	0.163124	0.876998	0.63264	0.495619
150	0.267887	0.317602	0.350475	0.25797	0.337963	0.233154	0.302022	0.50454	0.413684	0.287392	0.116606	0.20525
