# Supplementary material for: Evaluating our ability to predict the structural disruption of RNA by SNPs
Source: BMC Genomics. 2012 Jun 18;13(Suppl 4):S6. doi: 10.1186/1471-2164-13-S4-S6 (PMC3303743; doi:10.1186/1471-2164-13-S4-S6)
Supplement: Additional file 2 — eSDC and SHAPE data for the FTL 226 nucleotide length RNA construct. [file 1471-2164-13-S4-S6-S2.xls]

## Sheet: eSDC
>FTL226
GCAGUUCGGCGGUCCCGCGGGUCUGUCUCUUGCUUCAACAGUGUUUGGACGGAACAGAUCCGGGGACUCUCUUCCAGCCUCCGACCGCCCUCCGAUUUCCUCUCCGCUUGCAACCUCCGGGACCAUCUUCUCGGCCAUCUCCUGCUUCUGGGACCUGCCAGCACCGUUUUUGUGGUUAGCUCCUUCUUGCCAACCAACCAUGAGCUCCCAGAUUCGUCAGAAUUAU
G4A	eSDC	0.726649
C10U	eSDC	0.549998
C14G	eSDC	0.68135
G17C	eSDC	1.1395
U22G	eSDC	2.28623
U22G.G17C	eSDC	0.948577
U22G.A58C	eSDC	1.27308
U22G.A58U	eSDC	0.591821
U22G.A196G	eSDC	2.6993
A56U	eSDC	0.727942
A58C	eSDC	1.10198
A58U	eSDC	1.3243
C90U	eSDC	0.663378
A196G	eSDC	0.537803

## Sheet: FTL.226.data.txt
SEQPOS	WT	A196G	G4A	C10U	C14G	G17C	U22G	U22G.A196G	U22G.A58C	U22G.A58U	U22G.G17C	A56U	A58C	A58U	C90U
10	0.2244	0.1311	0.1548	0.058	0.0846	0.1391	0.3071	0.3132	0.2316	0.2394	0.1989	0.2015	0.1144	0.1365	0.2006
11	0.1496	0.0915	0.09	0.0436	0.07	0.0628	0.1075	0.022	0.0664	0.0854	0.0319	0.0966	0.0382	0.0939	0.1053
12	0.0234	0.0189	0.0159	0.0123	0.0348	0.2018	0.0201	0.0139	0.0303	0.0194	0.0105	0.0931	0.0258	0.01	0.0179
13	0.0889	0.0761	0.06	0.1389	0.1987	0.1237	0.0737	0.0596	0.0687	0.0644	0.1259	0.0584	0.0989	0.0318	0.1028
14	0.0419	0.0177	0.0396	0.3133	0.3166	0.2867	0.0886	0.1663	0.187	0.1924	0.2413	0.0318	0.0145	0.0459	0.0264
15	0.1278	0.0594	0.2031	0.0577	0.1124	0.1176	0.0769	0.1626	0.1563	0.0981	0.0646	0.1412	0.0563	0.1161	0.0886
16	0.5572	0.4419	0.8452	0.4033	0.4488	0.1601	0.2832	0.4036	0.4272	0.3295	0.0619	0.5051	0.2679	0.28	0.4966
17	1	1	1	1	1	0.1416	1	1	1	1	0.197	1	1	1	1
18	0.1929	0.1548	0.1718	0.117	0.1533	0.1004	0.4312	0.552	0.2932	0.3039	0.2831	0.1333	0.1697	0.1339	0.2009
19	0.0939	0.051	0.0362	0.0532	0.0449	0.065	0.2721	0.2747	0.1934	0.2195	0.0636	0.061	0.0407	0.0358	0.0502
20	0.0794	0.0322	0.0286	0.0377	0.027	0.0656	0.082	0.0745	0.0611	0.081	0.0589	0.0109	0.0236	0.041	0.027
21	0.0735	0.0419	0.0401	0.0338	0.0521	0.0874	0.0643	0.0587	0.046	0.0978	0.1002	0.03	0.0735	0.0708	0.0278
22	0.1112	0.0443	0.0478	0.0448	0.0623	0.0856	0.0977	0.1129	0.1209	0.1078	0.1092	0.1667	0.4424	0.2203	0.0429
23	0.0706	0.0255	0.0205	0.0087	0.0052	0.0629	0.0156	0.0536	0.0603	0.027	0.009	0.2132	0.3179	0.2481	0.019
24	0.1514	0.0474	0.0591	0.0447	0.0607	0.0906	0.1294	0.2577	0.2468	0.1525	0.0738	0.1408	0.1895	0.1712	0.0499
25	0.11	0.0826	0.0546	0.0545	0.0509	0.1004	0.1914	0.4099	0.3036	0.1871	0.0691	0.1243	0.1965	0.1973	0.0432
26	0.2531	0.2236	0.2041	0.1977	0.2133	0.3243	0.4622	0.6342	0.4783	0.3818	0.2076	0.3717	0.432	0.4414	0.2075
27	1	0.7823	0.9303	0.8264	0.8527	0.925	0.7214	0.86	1	0.8123	0.7918	0.6873	0.8679	0.8544	0.9594
28	0.2456	0.1383	0.1123	0.1181	0.1363	0.1596	0.4525	0.5729	0.307	0.2413	0.1762	0.2473	0.317	0.3042	0.1623
29	0.1137	0.0556	0.0369	0.0403	0.0556	0.0937	0.1845	0.2505	0.1422	0.0552	0.0553	0.1067	0.1503	0.138	0.0503
30	0.4056	0.2578	0.2462	0.2468	0.2802	0.2967	0.4868	0.5593	0.4063	0.3567	0.307	0.3368	0.3786	0.381	0.2789
31	1	1	1	1	1	1	1	1	1	1	1	1	1	1	1
32	0.2835	0.2377	0.2109	0.2044	0.2247	0.2697	0.271	0.2993	0.3234	0.2413	0.2144	0.2108	0.2973	0.3149	0.2066
33	0.9951	0.7547	0.907	0.7591	0.7728	0.8794	0.4499	0.4613	0.7519	0.5424	0.6429	0.5385	0.6197	0.5781	0.956
34	0.262	0.1155	0.1386	0.1309	0.1878	0.1545	0.7373	0.8459	0.4214	0.3201	0.2926	0.3956	0.4928	0.4778	0.1816
35	0.1717	0.0999	0.1	0.102	0.1064	0.1111	1	1	0.6752	0.4939	0.3587	0.6278	0.8633	0.7943	0.1341
36	0.1521	0.0537	0.0644	0.0754	0.0963	0.0964	0.5536	0.702	0.324	0.1863	0.1778	0.2846	0.3774	0.3574	0.0852
37	0.1416	0.0527	0.0453	0.0921	0.0951	0.0837	0.8141	0.9081	0.3739	0.3013	0.2198	0.3851	0.5202	0.4837	0.0866
38	0.2155	0.0851	0.0731	0.1157	0.1244	0.0975	0.7225	0.7916	0.335	0.2903	0.205	0.3391	0.4234	0.4038	0.1314
39	0.2526	0.2107	0.1499	0.1689	0.1917	0.1937	0.5111	0.5902	0.3307	0.2473	0.1817	0.3083	0.3397	0.3087	0.2077
40	1	1	1	1	1	1	1	1	1	1	1	1	1	1	1
41	1	1	1	1	1	1	1	1	1	1	1	1	1	1	1
42	1	1	1	1	1	1	1	1	1	1	1	1	1	1	1
43	0.7787	0.6135	0.6017	0.7678	0.8554	0.8237	0.4668	0.4676	0.5924	0.6133	0.6257	0.5165	0.5274	0.5344	0.7179
44	1	1	1	1	1	1	0.8125	0.6778	1	1	1	1	1	1	1
45	0.4392	0.3065	0.2694	0.2715	0.3482	0.3226	0.3787	0.4446	0.4497	0.321	0.3705	0.2969	0.2984	0.296	0.3245
46	0.2269	0.102	0.1261	0.0956	0.16	0.1424	0.1957	0.1584	0.1312	0.1193	0.1208	0.1341	0.0995	0.0966	0.1227
47	0.1197	0.0389	0.0451	0.0344	0.0416	0.0887	0.0541	0.0285	0.0283	0.0358	0.0104	0.0307	0.0103	0.0107	0.0531
48	0.1161	0.0617	0.0492	0.0553	0.0627	0.1046	0.0742	0.1173	0.058	0.0689	0.0487	0.0427	0.0353	0.0359	0.0596
49	0.0935	0.0224	0.031	0.0276	0.0248	0.0685	0.0674	0.0708	0.0615	0.0546	0.0425	0.0311	0.0276	0.03	0.0289
50	0.1323	0.0448	0.0495	0.0353	0.0618	0.0939	0.0793	0.0738	0.0832	0.0743	0.0646	0.0437	0.0446	0.0401	0.0523
51	0.084	0.0236	0.0233	0.0116	0.0104	0.0696	0.0216	0.0177	0.0406	0.0405	0.0114	0.0018	0.0164	0.0139	0.0247
52	0.0816	0.0317	0.0247	0.0218	0.0265	0.0892	0.0509	0.0405	0.04	0.0515	0.0317	0.0249	0.0216	0.0264	0.0254
53	0.0706	0.0458	0.0241	0.0202	0.0284	0.0846	0.0909	0.1126	0.078	0.0594	0.0405	0.0361	0.0738	0.0332	0.0216
54	0.1119	0.0409	0.0353	0.0336	0.0488	0.0849	0.3165	0.3194	0.1394	0.1698	0.1009	0.132	0.2038	0.1382	0.0319
55	0.127	0.0627	0.0374	0.0345	0.0796	0.09	0.2679	0.3021	0.1489	0.1284	0.1132	0.0966	0.1857	0.1024	0.041
56	0.1479	0.0523	0.0407	0.0399	0.0699	0.0751	0.5607	0.5998	0.1578	0.2361	0.1598	0.2319	0.2316	0.1924	0.0455
57	0.0664	0.035	0.0207	0.0208	0.0681	0.0631	0.2353	0.2725	0.0453	0.1063	0.0835	0.1359	0.0418	0.0955	0.0271
58	0.1051	0.0359	0.0336	0.0358	0.0534	0.0617	0.5773	0.6115	0.1117	0.2457	0.2794	0.3999	0.1084	0.2242	0.0335
59	0.0777	0.0317	0.0203	0.024	0.0782	0.0583	0.3646	0.4287	0.1285	0.244	0.1283	0.1859	0.1351	0.2646	0.0214
60	0.1241	0.0572	0.1142	0.0486	0.0356	0.077	0.7152	0.8736	0.2301	0.2709	0.1675	0.2385	0.1744	0.2792	0.0492
61	0.1733	0.079	0.35	0.141	0.1696	0.0873	0.0943	0.2287	0.2141	0.0715	0.0374	0.0457	0.0461	0.0411	0.0888
62	0.3214	0.1334	0.5999	0.34	0.313	0.1324	0.0893	0.2021	0.2694	0.0966	0.0681	0.0646	0.065	0.0492	0.21
63	0.1143	0.063	0.0317	0.1183	0.1244	0.0964	0.0118	0.0553	0.0881	0.0394	0.0254	0.015	0.0183	0.0086	0.0488
64	0.1418	0.0855	0.076	0.1466	0.1366	0.199	0.0652	0.1395	0.1391	0.1182	0.1393	0.0544	0.078	0.051	0.0687
65	0.098	0.1016	0.0817	0.1607	0.1483	0.19	0.0447	0.2155	0.1839	0.1276	0.1006	0.0493	0.0755	0.0591	0.0603
66	0.2075	0.1472	0.281	0.5242	0.4902	0.4531	0.3016	0.3555	0.1999	0.2947	0.411	0.181	0.2383	0.2134	0.1446
67	0.164	0.153	0.0956	0.3355	0.3345	0.3509	0.121	0.1663	0.1433	0.1623	0.3	0.0978	0.1457	0.1119	0.1173
68	0.6097	0.5862	0.4769	0.7536	0.811	0.8001	0.5486	0.5495	0.4773	0.6642	0.8066	0.4919	0.5347	0.4713	0.531
69	0.9093	1	0.6689	0.7998	0.9265	0.8587	1	1	0.8451	1	0.9815	1	1	0.9656	0.7392
70	0.5373	0.289	0.3535	0.158	0.196	0.1889	0.338	0.3	0.3038	0.2831	0.2174	0.3449	0.3728	0.3198	0.5171
71	0.5456	0.4971	0.3479	0.4626	0.5541	0.4833	0.7245	0.8434	0.4971	0.7101	0.5891	0.58	0.5861	0.5322	0.4558
72	0.9485	0.866	0.665	0.8563	1	0.8179	1	1	0.797	1	1	0.9353	0.9536	0.853	0.7851
73	0.9829	0.9114	0.7125	0.8955	1	0.8926	1	1	0.7851	1	1	0.9173	0.9317	0.8396	0.8013
74	0.4618	0.414	0.2949	0.3793	0.4966	0.4468	0.4857	0.539	0.3288	0.4777	0.5014	0.4098	0.4043	0.3449	0.363
75	0.4543	0.4353	0.2623	0.3339	0.4301	0.4483	0.3784	0.4071	0.2975	0.442	0.4695	0.3592	0.3563	0.3059	0.3633
76	0.876	0.8807	0.5855	0.8003	0.9711	0.6633	0.5316	0.5242	0.5244	0.7891	0.6733	0.6336	0.5812	0.5332	0.7992
77	0.3433	0.333	0.2281	0.1536	0.2615	0.1923	0.2024	0.2094	0.2238	0.2834	0.1699	0.2569	0.2306	0.2149	0.335
78	0.1036	0.0853	0.0317	0.0165	0.0128	0.0535	0.0131	0.0257	0.0342	0.019	0.0058	0.0303	0.0154	0.0165	0.0763
79	0.2127	0.1904	0.1986	0.0216	0.0546	0.0773	0.0749	0.1194	0.125	0.149	0.0474	0.1122	0.0919	0.0975	0.1688
80	0.505	0.3895	0.9273	0.0909	0.1552	0.1691	0.2903	0.3814	0.3807	0.4039	0.1776	0.3311	0.2966	0.2901	0.4595
81	0.1759	0.1661	0.1647	0.0233	0.0579	0.0898	0.0818	0.0873	0.0998	0.0911	0.0578	0.0902	0.0774	0.0773	0.133
82	0.1056	0.0832	0.0576	0.0109	0.0164	0.0632	0.0294	0.0299	0.0513	0.0432	0.0159	0.0428	0.0275	0.0305	0.0823
83	0.098	0.1124	0.2214	0.0394	0.0529	0.0894	0.0984	0.0599	0.048	0.1038	0.0475	0.0614	0.0619	0.0867	0.086
84	0.0753	0.054	0.1873	0.0275	0.0374	0.0696	0.1397	0.085	0.0586	0.0774	0.035	0.0608	0.1116	0.0654	0.0602
85	0.0428	0.0282	0.1088	0.0242	0.0255	0.0685	0.0918	0.0746	0.0477	0.0347	0.0263	0.0346	0.0465	0.0294	0.0214
86	0.1035	0.1076	0.1323	0.0922	0.0958	0.1745	0.1896	0.2464	0.2256	0.1374	0.1138	0.104	0.1272	0.1638	0.3831
87	0.2608	0.5467	0.4755	0.4894	0.3682	0.9219	0.5588	0.6224	0.9464	0.5049	0.4042	0.4987	0.56	0.8401	1
88	0.3104	0.7027	0.3302	0.5264	0.2358	0.8777	0.5547	0.662	1	0.5415	0.3041	0.7137	0.7843	1	1
89	0.3099	0.1318	0.1784	0.2792	0.0707	0.3382	0.325	0.4402	0.7429	0.1811	0.1449	0.3957	0.4964	0.5921	0.8059
90	1	0.5951	1	0.8276	0.4855	1	0.651	1	1	0.8634	0.7604	0.8884	1	1	1
91	0.7318	0.6285	0.5177	0.8214	0.7893	1	0.3486	0.4907	1	0.5239	0.7817	0.548	0.6336	0.6473	0.6151
92	0.6674	1	0.5867	1	0.9832	1	0.4963	0.7179	1	0.8234	0.9299	0.7416	1	1	0.6019
93	1	1	1	1	1	1	1	1	1	1	1	1	1	1	1
94	1	1	1	1	1	1	1	1	1	1	1	1	1	1	1
95	1	0.9641	0.9778	0.9596	0.8454	0.962	1	1	1	1	0.9041	1	1	1	1
96	0.9238	0.7308	0.6271	0.7472	0.853	0.7853	0.9737	1	0.9797	0.9064	0.932	0.8941	0.8577	0.7788	0.8907
97	1	1	0.9964	1	1	1	1	1	1	1	1	1	1	1	1
98	0.7708	0.6857	0.5007	0.5812	0.665	0.6623	0.547	0.7484	0.7839	0.6367	0.7149	0.6647	0.6264	0.5721	0.5829
99	0.9154	1	1	1	0.8559	1	0.8471	1	1	1	1	1	1	1	0.9711
100	1	1	1	1	0.5684	1	0.7447	0.7858	1	0.9111	0.6806	1	1	1	1
101	0.1307	0.13	0.1044	0.1135	0.0329	0.2137	0.0101	0.1319	0.4279	0.0383	0.0866	0.1915	0.2169	0.2819	0.0796
102	0.4174	0.4169	0.341	0.393	0.3698	0.4883	0.1928	0.3325	0.5924	0.3283	0.4024	0.4022	0.4012	0.4482	0.3646
103	0.546	0.4342	0.4412	0.339	0.3528	0.398	0.23	0.3119	0.5023	0.3114	0.3847	0.4562	0.4035	0.4196	0.4918
104	0.7103	0.704	0.826	0.6586	0.4694	0.783	0.3874	0.541	1	0.5585	0.5597	0.6372	0.841	1	0.8309
105	0.6281	0.7438	0.75	0.6509	0.5951	0.6922	0.5767	0.7603	1	0.6999	0.6631	0.713	0.8316	0.9768	0.672
106	0.5141	0.2935	0.3946	0.2985	0.3453	0.3537	0.2537	0.2505	0.343	0.2948	0.3555	0.3854	0.3554	0.3867	0.4916
107	0.3225	0.3332	0.2603	0.297	0.3675	0.3499	0.2887	0.3118	0.3522	0.3466	0.3707	0.3367	0.3243	0.3427	0.2629
108	0.7652	0.8082	0.6022	0.7153	0.8577	0.738	0.628	0.5892	0.667	0.7946	0.8255	0.7043	0.642	0.7	0.6768
109	0.9627	1	0.7644	0.98	1	0.9588	0.8432	0.7526	0.8471	1	1	0.9382	0.8108	0.8885	0.8985
110	0.8987	0.9332	0.7325	0.782	1	0.8163	0.6132	0.4776	0.6458	0.8568	0.9043	0.7545	0.661	0.7376	0.8956
111	0.3731	0.3855	0.3526	0.3326	0.4276	0.3714	0.2816	0.2179	0.2876	0.3624	0.3911	0.3211	0.2793	0.3178	0.338
112	0.7848	0.8588	0.6409	0.8023	0.9315	0.7815	0.6423	0.5566	0.6664	0.8261	0.8747	0.7007	0.6124	0.6446	0.7392
113	0.1566	0.3007	0.2743	0.0869	0.0515	0.1909	0.0164	0.1638	0.0174	0.0413	0.1728	0.0282	0.0108	0.1289	0.1621
114	0.8679	0.9478	0.7027	0.786	0.8752	0.8326	0.7144	0.6066	0.7074	0.8665	0.9142	0.668	0.6108	0.6338	0.8606
115	0.3329	0.3789	0.2359	0.2943	0.3878	0.339	0.3209	0.281	0.3366	0.3639	0.3801	0.2744	0.2684	0.2187	0.3319
116	0.2564	0.191	0.2054	0.1368	0.1974	0.1689	0.2382	0.1598	0.217	0.1456	0.2006	0.2017	0.1765	0.1926	0.2688
117	0.0586	0.0483	0.0222	0.0174	0.0284	0.072	0.0823	0.0996	0.0682	0.0392	0.051	0.0375	0.0276	0.0316	0.0314
118	0.0138	0.0553	0.0081	0.0092	0.0213	0.0625	0.0079	0.0294	0.0136	0.0137	0.013	0.0186	0.0083	0.0043	0.013
119	0.1897	0.2831	0.1132	0.1341	0.1541	0.2606	0.1437	0.1678	0.2112	0.1328	0.2006	0.114	0.1281	0.1864	0.1017
120	0.1249	0.0797	0.0297	0.0366	0.0194	0.071	0.0382	0.0256	0.0412	0.0228	0.0163	0.0094	0.0309	0.055	0.0569
121	0.1483	0.0992	0.093	0.0717	0.0454	0.1269	0.0607	0.0923	0.1163	0.0958	0.0535	0.0406	0.0762	0.108	0.1179
122	0.2372	0.2387	0.1835	0.2378	0.2701	0.2762	0.1312	0.1584	0.164	0.197	0.2334	0.1321	0.1363	0.1547	0.205
123	0.3268	0.3084	0.2673	0.2595	0.2805	0.2699	0.1462	0.1418	0.2071	0.1866	0.2339	0.1873	0.1843	0.1844	0.3341
124	0.5173	0.6631	0.4702	0.5116	0.5994	0.5441	0.3328	0.3215	0.4308	0.4645	0.5692	0.378	0.3803	0.3996	0.5193
125	1	1	1	1	1	1	1	1	1	1	1	1	1	1	1
126	0.6112	0.6586	0.5179	0.4308	0.5556	0.465	0.5403	0.4933	0.4884	0.5248	0.5378	0.4647	0.501	0.5183	0.663
127	0.538	0.8218	0.4239	0.6648	0.7797	0.7582	0.6362	0.6059	0.5501	0.6613	0.7114	0.5461	0.5323	0.5818	0.5377
128	0.8052	0.7909	0.668	0.6495	0.8211	0.7083	0.7782	0.7243	0.6255	0.7667	0.7914	0.7209	0.705	0.702	0.8465
129	0.3129	0.2968	0.2431	0.2239	0.2879	0.266	0.5743	0.572	0.2885	0.4018	0.4236	0.3998	0.38	0.3848	0.2842
130	0.2402	0.2711	0.3357	0.1354	0.4896	0.222	0.4255	0.2054	0.0748	0.1082	0.6279	0.3717	0.1479	0.1286	0.0472
131	0.103	0.036	0.0525	0.0365	0.0667	0.0689	0.2738	0.209	0.0883	0.1544	0.0942	0.1043	0.1244	0.1758	0.0627
132	0.0911	0.0267	0.0064	0.0118	0.0416	0.0723	0.2635	0.1236	0.0707	0.1108	0.0263	0.1253	0.0527	0.0772	0.0524
133	0.1578	0.0844	0.2084	0.0788	0.0902	0.1593	0.4841	0.454	0.2131	0.3212	0.2101	0.2565	0.2756	0.2795	0.1308
134	0.4638	0.403	1	0.2899	0.2311	0.4266	0.4785	0.6818	0.6747	0.5618	0.3897	0.377	0.4368	0.4771	0.4306
135	0.2538	0.333	0.2293	0.29	0.2748	0.3423	0.2448	0.2568	0.2937	0.2692	0.2674	0.1671	0.1833	0.219	0.2638
136	0.4729	0.7201	0.4653	0.5421	0.5264	0.5191	0.547	0.335	0.4462	0.552	0.4969	0.4154	0.4219	0.5379	0.5222
137	0.8078	1	0.7173	0.8669	0.949	0.8216	0.8971	0.6681	0.6104	0.9112	0.9251	0.7688	0.677	0.6645	0.8099
138	0.5979	0.52	0.5342	0.4488	0.5288	0.4181	0.5671	0.3473	0.3709	0.5098	0.4982	0.5237	0.4959	0.4866	0.6573
139	0.2262	0.1472	0.1838	0.1345	0.1637	0.1504	0.1719	0.0805	0.1023	0.1354	0.1401	0.1685	0.1092	0.103	0.2826
140	0.4695	0.4207	0.3885	0.4076	0.4808	0.4345	0.4952	0.3381	0.3276	0.5156	0.4772	0.451	0.3668	0.3711	0.4745
141	0.2169	0.1664	0.1647	0.1616	0.2058	0.2052	0.2053	0.1112	0.1162	0.2247	0.2105	0.1928	0.1318	0.1326	0.2085
142	0.1666	0.1278	0.0953	0.1288	0.1753	0.171	0.1414	0.0993	0.1188	0.1447	0.1612	0.1001	0.0734	0.0974	0.1337
143	0.3484	0.37	0.2814	0.3161	0.3623	0.3584	0.3481	0.302	0.2777	0.3678	0.3634	0.3059	0.2741	0.2931	0.347
144	0.0863	0.0971	0.0483	0.0214	0.0675	0.0904	0.084	0.057	0.0647	0.081	0.039	0.0655	0.0575	0.0552	0.0851
145	0.1035	0.1147	0.0678	0.1009	0.1082	0.1601	0.1082	0.093	0.1151	0.1206	0.1036	0.0677	0.0826	0.1167	0.0922
146	0.2063	0.228	0.1498	0.1943	0.2181	0.2463	0.1844	0.1295	0.1764	0.2032	0.1957	0.1736	0.1764	0.2285	0.1658
147	0.1568	0.1849	0.1189	0.1352	0.1621	0.176	0.1447	0.1179	0.1361	0.1276	0.1334	0.122	0.1554	0.2058	0.1165
148	0.0665	0.0403	0.0272	0.0405	0.0678	0.0791	0.0379	0.0599	0.0626	0.0144	0.042	0.0177	0.0393	0.0745	0.0267
149	0.1685	0.1154	0.1174	0.1781	0.1828	0.2343	0.1449	0.2334	0.252	0.126	0.1935	0.0484	0.1934	0.2705	0.1009
150	0.1112	0.2847	0.1238	0.0729	0.1633	0.2496	0.0451	0.1175	0.1256	0.0502	0.1206	0.1195	0.0863	0.1258	0.0989
