# Supplementary material for: Evaluating our ability to predict the structural disruption of RNA by SNPs
Source: BMC Genomics. 2012 Jun 18;13(Suppl 4):S6. doi: 10.1186/1471-2164-13-S4-S6 (PMC3303743; doi:10.1186/1471-2164-13-S4-S6)
Supplement: Additional file 3 — eSDC and SHAPE data for the Adenine Riboswitch RNA construct. [file 1471-2164-13-S4-S6-S3.xls]

## Sheet: eSDC
>AdenineRS_NoAD
GGAAAGGAAAGGGAAAGAAACGCUUCAUAUAAUCCUAAUGAUAUGGUUUGGGAGUUUCUACCAAGAGCCUUAAACUCUUGAUUAUGAAGUGAAAACAAAACAAAGAAACAACAACAACAAC
C21G	eSDC	0.308847
G22C	eSDC	1.34068
C23G	eSDC	1.02309
U24A	eSDC	0.916422
U25A	eSDC	0.795435
C26G	eSDC	0.902079
U28A	eSDC	0.285468
A29U	eSDC	0.264191
U30A	eSDC	0.437932
A31U	eSDC	0.158562
A32U	eSDC	0.321898
U33A	eSDC	0.106394
C34G	eSDC	0.711221
C35G	eSDC	1.83594
U36A	eSDC	0.80799
A37U	eSDC	0.609917
A38U	eSDC	0.384771
U39A	eSDC	0.12932
G40C	eSDC	0.616476
A41U	eSDC	0.651067
U42A	eSDC	1.72009
A43U	eSDC	0.582478
U44A	eSDC	0.13783
G45C	eSDC	0.901473
G46C	eSDC	0.87388
U47A	eSDC	0.568739
U48A	eSDC	1.22166
U49A	eSDC	1.19771
G50C	eSDC	0.585295
A53U	eSDC	0.313563
G54C	eSDC	1.42649
U55A	eSDC	0.514747
U56A	eSDC	0.682287
U57A	eSDC	0.510184
C58G	eSDC	0.756631
U59A	eSDC	0.303903
A60U	eSDC	0.443604
C61G	eSDC	0.364972
C62G	eSDC	1.29878
A63U	eSDC	0.825863
G65C	eSDC	0.824219
A66U	eSDC	0.727053
G67C	eSDC	2.21997
C68G	eSDC	1.5354
C69G	eSDC	1.38399
U70A	eSDC	0.629379
U71A	eSDC	0.491113
A72U	eSDC	0.853651
A73U	eSDC	0.923915
A74U	eSDC	0.791804
C75G	eSDC	0.990516
C77G	eSDC	2.0117
U78A	eSDC	1.14785
U79A	eSDC	0.579384
G80C	eSDC	0.863668
A81U	eSDC	0.642261
U82A	eSDC	0.242842
U83A	eSDC	0.28969
A84U	eSDC	0.131337
U85A	eSDC	0.899376
G86C	eSDC	1.37209
A87U	eSDC	0.191569
A88U	eSDC	0.0896583
G89C	eSDC	0.226924
U90A	eSDC	0.500729
G91C	eSDC	0.296975

## Sheet: adenine.data.txt
SEQPOS	WT	C21G	G22C	C23G	U24A	U25A	C26G	A27U	U28A	A29U	U30A	A31U	A32U	U33A	C34G	C35G	U36A	A37U	A38U	U39A	G40C	A41U	U42A	A43U	U44A	G45C	G46C	U47A	U48A	U49A	G50C	A53U	G54C	U55A	U56A	U57A	C58G	U59A	A60U	C61G	C62G	A63U	G65C	A66U	G67C	C68G	C69G	U70A	U71A
5	0.566	0.425	0.657	0.453	0.805	0.556	0.468	0.497	0.617	0.424	0.392	0.504	0.461	0.501	0.368	0.37	0.409	0.407	0.379	0.446	0.392	0.372	0.385	0.543	0.588	0.352	0.38	0.296	0.287	0.306	0.487	0.446	0.15	0.336	0.302	0.316	0.487	0.727	0.475	0.314	0.255	0.333	0.285	0.38	0.463	0.249	0.291	0.346	0.309
6	0.555	0.46	0.619	0.422	0.605	0.501	0.434	0.508	0.554	0.461	0.453	0.539	0.494	0.52	0.356	0.379	0.444	0.433	0.422	0.45	0.442	0.429	0.353	0.502	0.563	0.414	0.413	0.318	0.295	0.312	0.501	0.43	0.17	0.356	0.315	0.331	0.524	0.773	0.458	0.353	0.333	0.364	0.31	0.412	0.44	0.246	0.3	0.348	0.353
7	0.443	0.343	0.351	0.373	0.416	0.424	0.306	0.468	0.413	0.36	0.317	0.449	0.414	0.419	0.275	0.289	0.294	0.328	0.373	0.396	0.363	0.364	0.262	0.401	0.43	0.302	0.328	0.27	0.265	0.289	0.418	0.371	0.153	0.311	0.236	0.277	0.46	0.654	0.315	0.282	0.244	0.33	0.303	0.257	0.349	0.222	0.247	0.312	0.339
8	0.476	0.38	0.701	0.353	0.41	0.41	0.336	0.46	0.449	0.413	0.376	0.501	0.481	0.416	0.276	0.291	0.358	0.379	0.395	0.424	0.407	0.383	0.29	0.398	0.43	0.363	0.381	0.308	0.285	0.331	0.467	0.409	0.245	0.356	0.274	0.27	0.43	0.602	0.373	0.317	0.282	0.351	0.321	0.325	0.383	0.218	0.266	0.305	0.34
9	0.455	0.455	0.493	0.317	0.377	0.394	0.301	0.505	0.415	0.423	0.426	0.534	0.477	0.428	0.32	0.294	0.356	0.4	0.453	0.421	0.41	0.406	0.312	0.388	0.413	0.34	0.368	0.353	0.335	0.361	0.518	0.426	0.345	0.363	0.271	0.321	0.39	0.489	0.374	0.319	0.306	0.383	0.372	0.327	0.346	0.268	0.266	0.266	0.334
10	0.619	0.507	0.704	0.391	0.459	0.5	0.405	0.614	0.55	0.594	0.575	0.679	0.654	0.58	0.481	0.402	0.498	0.535	0.614	0.545	0.547	0.514	0.404	0.521	0.578	0.429	0.484	0.504	0.465	0.474	0.711	0.569	0.552	0.52	0.429	0.462	0.513	0.574	0.563	0.497	0.506	0.537	0.566	0.504	0.407	0.34	0.348	0.377	0.438
11	0.751	0.626	0.555	0.568	0.55	0.616	0.629	0.668	0.661	0.727	0.617	0.738	0.672	0.66	0.585	0.54	0.63	0.665	0.713	0.663	0.717	0.638	0.482	0.673	0.694	0.648	0.587	0.601	0.555	0.568	0.732	0.68	0.619	0.605	0.539	0.563	0.631	0.617	0.708	0.613	0.669	0.575	0.629	0.624	0.423	0.445	0.439	0.539	0.567
12	1	0.853	0.514	0.763	0.719	0.778	0.696	0.772	0.948	0.906	0.812	1	0.873	0.893	0.896	0.829	0.882	0.879	0.973	0.885	0.844	0.8	0.662	0.822	1	0.833	0.76	0.94	0.882	0.832	0.835	0.84	0.754	0.95	0.956	0.969	0.959	0.867	0.84	1	0.999	0.704	0.743	0.799	0.443	0.791	0.702	0.917	0.774
13	1	1	0.48	1	1	1	1	1	1	1	1	1	1	1	1	1	1	1	1	1	1	1	1	1	1	1	1	1	1	1	1	1	1	1	1	1	1	1	1	1	1	1	1	1	0.648	1	1	1	1
14	1	1	0.684	0.954	0.986	1	0.829	1	1	1	1	1	1	1	1	1	1	1	1	1	0.958	0.955	0.928	1	1	0.985	0.984	1	1	1	0.965	1	0.871	1	1	1	1	1	1	1	1	0.904	1	0.906	0.661	1	1	1	1
15	0.959	0.78	0.834	0.643	0.757	0.838	0.766	0.722	0.976	0.773	0.797	0.977	0.756	0.753	0.815	0.744	0.795	0.717	0.774	0.924	0.806	0.762	0.604	0.839	0.994	0.733	0.692	0.879	0.874	0.947	0.757	0.818	0.627	1	0.939	0.748	0.875	0.887	0.846	0.863	0.75	0.723	0.723	0.678	0.674	0.637	0.649	0.893	0.729
16	0.755	0.72	0.923	0.656	0.582	0.628	0.781	0.629	0.657	0.593	0.595	0.634	0.557	0.597	0.568	0.54	0.643	0.612	0.604	0.629	0.76	0.711	0.496	0.673	0.77	0.759	0.557	0.525	0.523	0.526	0.655	0.624	0.522	0.612	0.569	0.553	0.708	0.638	0.687	0.609	0.667	0.532	0.559	0.641	0.595	0.448	0.459	0.709	0.518
17	0.377	0.421	0.815	0.375	0.277	0.341	0.388	0.348	0.32	0.293	0.266	0.29	0.258	0.317	0.322	0.295	0.307	0.32	0.312	0.37	0.38	0.391	0.276	0.403	0.451	0.411	0.288	0.274	0.261	0.255	0.326	0.367	0.297	0.315	0.261	0.301	0.45	0.369	0.364	0.315	0.29	0.284	0.284	0.257	0.333	0.289	0.303	0.433	0.343
18	0.323	0.522	0.621	0.269	0.288	0.29	0.378	0.272	0.249	0.243	0.254	0.247	0.224	0.253	0.26	0.236	0.279	0.276	0.271	0.306	0.342	0.334	0.226	0.308	0.356	0.367	0.26	0.227	0.187	0.199	0.289	0.277	0.253	0.261	0.234	0.236	0.28	0.295	0.288	0.256	0.264	0.217	0.225	0.223	0.258	0.222	0.244	0.366	0.277
19	0.239	0.442	0.333	0.197	0.192	0.206	0.237	0.186	0.169	0.195	0.204	0.185	0.171	0.2	0.199	0.203	0.223	0.258	0.208	0.213	0.226	0.222	0.192	0.221	0.264	0.26	0.194	0.176	0.134	0.138	0.22	0.227	0.22	0.174	0.152	0.168	0.186	0.221	0.22	0.208	0.175	0.137	0.162	0.136	0.165	0.189	0.193	0.291	0.199
20	0.167	0.283	0.202	0.184	0.11	0.127	0.201	0.171	0.095	0.117	0.101	0.104	0.103	0.128	0.106	0.119	0.136	0.175	0.12	0.129	0.141	0.145	0.112	0.132	0.168	0.164	0.115	0.091	0.063	0.07	0.144	0.145	0.118	0.104	0.086	0.097	0.113	0.127	0.131	0.127	0.107	0.071	0.094	0.064	0.09	0.126	0.115	0.217	0.133
21	0.245	0.647	0.085	0.499	0.159	0.161	0.22	0.407	0.114	0.227	0.098	0.116	0.187	0.209	0.162	0.149	0.155	0.143	0.204	0.147	0.203	0.197	0.171	0.212	0.181	0.242	0.194	0.128	0.11	0.114	0.175	0.197	0.139	0.116	0.128	0.166	0.141	0.156	0.169	0.144	0.16	0.19	0.206	0.309	0.187	0.186	0.162	0.204	0.192
22	0.043	0.132	0.062	0.277	0.162	0.189	0.211	0.099	0.09	0.045	0.008	0.011	0.021	0.029	0.07	0.055	0.029	0.04	0.036	0.029	0.057	0.062	0.039	0.035	0.036	0.093	0.056	0.02	0.055	0.048	0.087	0.072	0.039	0.017	0.029	0.031	0.021	0.036	0.028	0.031	0.045	0.089	0.045	0.214	0.068	0.048	0.048	0.067	0.064
23	0.011	0.066	0.024	0.461	0.104	0.139	0.124	0.051	0.078	0	0	0	0.004	0.003	0.02	0	0	0.027	0	0	0.004	0.006	0.009	0.001	0	0.018	0.017	0	0.025	0.022	0.039	0.061	0.011	0	0	0	0	0	0.013	0.002	0.005	0.049	0.029	0.145	0.048	0.012	0.018	0	0.015
24	0.03	0.04	0.039	0.162	0.142	0.157	0.123	0.074	0.029	0.008	0.014	0.019	0.032	0.041	0.025	0.013	0.013	0.02	0.015	0.013	0.003	0.008	0.016	0.013	0.012	0.031	0.017	0.01	0.032	0.033	0.043	0.049	0.023	0.007	0.007	0.01	0.009	0.01	0.013	0.021	0.014	0.029	0.032	0.049	0.03	0.025	0.026	0.018	0.029
25	0.02	0.044	0.038	0.021	0.053	0.084	0.204	0.021	0.026	0.013	0.011	0.017	0.012	0.018	0.029	0.023	0.01	0.017	0.012	0.014	0	0.004	0.017	0.014	0.008	0.018	0.002	0.015	0.037	0.042	0.021	0.084	0.016	0.002	0.002	0.001	0.004	0.005	0.002	0.016	0.006	0.032	0.025	0.016	0.016	0.018	0.03	0.022	0.031
26	0	0	0.116	0.042	0	0	0.61	0	0	0	0	0	0	0	0	0.012	0	0	0	0	0	0	0.003	0	0	0.012	0	0	0	0	0	0	0	0	0	0	0	0	0	0	0	0	0	0	0	0	0	0	0
27	0.014	0.033	0.056	0.079	0.005	0.014	0.425	0.126	0.052	0.015	0	0	0	0	0.012	0.015	0.004	0.015	0.004	0.009	0.006	0.014	0.019	0	0.015	0.034	0.005	0.005	0	0	0.014	0.023	0.018	0.004	0.001	0	0.003	0	0.009	0.016	0.015	0.016	0.018	0.014	0.009	0.019	0.022	0.04	0.029
28	0	0	0.077	0.01	0	0	0.084	0.299	0.144	0.08	0.009	0	0	0.009	0	0.018	0	0.003	0	0	0.006	0.01	0	0	0.001	0.109	0	0	0	0	0.008	0.006	0.008	0	0	0	0	0	0	0.012	0.007	0.007	0	0	0	0	0	0	0.001
29	0.141	0.148	0.212	0.177	0.098	0.115	0.2	0.292	0.32	0.549	0.175	0.051	0.134	0.176	0.062	0.115	0.115	0.15	0.126	0.117	0.136	0.146	0.148	0.104	0.146	0.263	0.171	0.123	0.068	0.069	0.138	0.208	0.184	0.046	0.041	0.046	0.107	0.057	0.182	0.165	0.122	0.144	0.145	0.144	0.181	0.133	0.135	0.181	0.159
30	0.298	0.273	0.28	0.187	0.167	0.208	0.251	0.283	0.32	0.451	0.201	0.195	0.145	0.194	0.218	0.332	0.158	0.244	0.221	0.317	0.296	0.298	0.26	0.293	0.285	0.412	0.272	0.252	0.157	0.159	0.28	0.278	0.315	0.099	0.104	0.116	0.371	0.273	0.443	0.358	0.322	0.274	0.278	0.299	0.41	0.219	0.227	0.341	0.295
31	0.262	0.281	0.345	0.226	0.192	0.239	0.249	0.212	0.184	0.213	0.449	0.3	0.246	0.285	0.313	0.361	0.203	0.293	0.22	0.267	0.273	0.285	0.278	0.272	0.244	0.444	0.313	0.137	0.194	0.201	0.297	0.341	0.32	0.14	0.127	0.144	0.327	0.178	0.463	0.437	0.29	0.237	0.247	0.235	0.322	0.25	0.26	0.278	0.265
32	0.154	0.203	0.195	0.192	0.143	0.174	0.178	0.127	0.108	0.127	0.211	0.136	0.095	0.12	0.3	0.264	0.181	0.207	0.136	0.135	0.192	0.211	0.216	0.158	0.123	0.344	0.257	0.059	0.238	0.245	0.199	0.241	0.235	0.079	0.078	0.087	0.158	0.072	0.263	0.327	0.294	0.185	0.161	0.145	0.211	0.217	0.234	0.175	0.187
33	0.046	0.089	0.061	0.107	0.106	0.138	0.072	0.027	0.024	0.035	0.055	0.05	0.021	0.029	0.378	0.13	0.13	0.096	0.06	0.036	0.047	0.059	0.096	0.035	0.04	0.091	0.05	0	0.118	0.118	0.098	0.15	0.131	0.01	0.018	0.02	0.042	0.017	0.083	0.105	0.05	0.069	0.058	0.054	0.12	0.087	0.106	0.058	0.064
34	0	0.011	0	0.024	0.009	0.037	0.018	0	0	0	0	0	0	0	0.218	0.049	0	0.024	0	0	0	0	0.006	0	0	0	0	0	0	0	0.011	0.016	0	0	0	0	0	0	0	0	0	0.002	0.003	0.002	0.004	0	0.01	0	0.003
35	0	0.003	0.018	0	0	0.01	0.001	0	0.004	0	0	0	0	0	0.097	0.345	0	0.04	0.003	0	0	0	0.003	0.016	0.005	0	0	0	0.002	0	0.038	0.02	0.051	0	0	0	0	0	0.006	0.01	0.021	0.076	0.049	0.08	0.069	0.002	0.009	0.037	0.009
36	0.027	0.057	0.07	0.073	0.062	0.085	0.079	0.061	0.079	0.038	0.043	0.044	0.025	0.031	0.131	0.837	0.033	0.099	0.064	0.008	0	0	0.115	0.15	0.064	0.02	0.022	0.03	0.122	0.121	0.177	0.111	0.223	0.012	0.006	0.011	0.009	0.01	0.104	0.061	0.059	0.183	0.2	0.157	0.277	0.08	0.087	0.122	0.067
37	0.083	0.155	0.17	0.136	0.125	0.141	0.165	0.129	0.147	0.086	0.166	0.103	0.091	0.095	0.213	0.914	0.049	0.543	0.218	0.029	0	0.007	0.256	0.167	0.142	0.087	0.1	0.163	0.341	0.36	0.302	0.239	0.433	0.05	0.05	0.052	0.055	0.038	0.207	0.13	0.114	0.287	0.323	0.277	0.372	0.199	0.21	0.203	0.149
38	0.086	0.161	0.163	0.139	0.105	0.128	0.171	0.119	0.13	0.087	0.182	0.091	0.09	0.096	0.233	0.494	0.095	0.484	0.222	0.02	0.008	0.014	0.314	0.171	0.175	0.11	0.13	0.224	0.474	0.531	0.284	0.25	0.474	0.051	0.044	0.051	0.063	0.035	0.207	0.154	0.111	0.234	0.324	0.202	0.379	0.267	0.288	0.205	0.173
39	0.145	0.252	0.246	0.175	0.224	0.24	0.229	0.17	0.19	0.139	0.272	0.153	0.168	0.182	0.399	0.738	0.374	0.601	0.328	0.044	0	0.006	0.432	0.316	0.227	0.179	0.172	0.261	0.73	0.748	0.375	0.349	0.689	0.094	0.07	0.08	0.114	0.06	0.327	0.254	0.16	0.38	0.403	0.317	0.492	0.416	0.427	0.25	0.233
40	0.233	0.333	0.387	0.28	0.208	0.228	0.329	0.262	0.23	0.236	0.402	0.209	0.304	0.31	0.399	0.363	0.718	0.561	0.41	0.082	0.202	0.182	0.827	0.724	0.307	0.453	0.314	0.365	0.672	0.693	0.392	0.417	0.68	0.169	0.123	0.14	0.201	0.145	0.392	0.351	0.24	0.324	0.457	0.278	0.654	0.621	0.722	0.305	0.368
41	0.151	0.224	0.204	0.178	0.077	0.106	0.217	0.157	0.155	0.142	0.258	0.11	0.186	0.22	0.37	0.381	0.592	0.376	0.262	0.081	0.14	0.143	0.689	0.291	0.222	0.565	0.701	0.232	0.379	0.412	0.318	0.387	0.647	0.094	0.056	0.065	0.123	0.06	0.287	0.274	0.144	0.234	0.352	0.186	0.435	0.582	0.682	0.267	0.289
42	0.011	0.015	0.024	0.028	0	0	0.029	0.019	0.009	0.007	0.035	0	0.043	0.062	0.071	0.063	0.221	0.099	0.033	0	0.028	0.038	0.885	0.325	0.25	0.28	0.47	0.017	0.107	0.111	0.197	0.081	0.368	0.009	0	0	0.02	0	0.139	0.128	0.055	0.097	0.073	0.04	0.143	0.19	0.236	0.03	0.14
43	0.415	0.478	0.461	0.367	0.286	0.318	0.503	0.469	0.453	0.459	0.499	0.39	0.484	0.512	0.491	0.642	0.798	0.651	0.423	0.358	0.51	0.49	1	1	0.467	0.592	0.872	0.269	0.619	0.614	0.557	0.547	0.691	0.322	0.261	0.304	0.372	0.34	0.554	0.536	0.574	0.565	0.572	0.646	1	0.869	0.877	0.343	0.609
44	0.424	0.423	0.338	0.411	0.24	0.293	0.489	0.388	0.413	0.368	0.462	0.317	0.391	0.451	0.502	0.622	0.565	0.51	0.467	0.308	0.421	0.425	1	0.64	0.264	0.575	0.896	0.326	0.63	0.66	0.541	0.575	0.611	0.312	0.293	0.337	0.385	0.292	0.486	0.491	0.48	0.566	0.507	0.537	0.797	0.815	0.724	0.352	0.567
45	0.146	0.218	0.302	0.191	0.155	0.16	0.23	0.155	0.211	0.163	0.234	0.128	0.223	0.249	0.223	0.23	0.683	0.291	0.147	0.144	0.225	0.231	0.598	0.249	0.118	0.249	0.438	0.032	0.193	0.185	0.27	0.278	0.379	0.139	0.155	0.144	0.192	0.124	0.247	0.267	0.142	0.169	0.105	0.147	0.192	0.552	0.517	0.106	0.218
46	0.056	0.068	0.042	0.076	0.022	0.067	0.076	0.025	0.026	0.031	0.041	0.014	0.046	0.096	0.019	0.027	0.035	0.018	0	0.066	0.019	0.024	0.166	0.097	0.011	0.153	0.035	0	0.064	0.066	0	0.079	0.098	0.024	0.028	0.04	0.04	0.023	0.07	0.071	0	0	0.002	0	0.01	0.176	0.243	0.035	0.111
47	0.019	0.083	0.038	0.059	0.02	0.051	0.046	0.001	0	0.015	0.039	0.036	0.062	0.051	0.042	0.037	0	0.074	0.056	0	0.041	0.038	0.139	0.133	0.006	0.314	0.042	0	0.18	0.193	0.002	0.114	0.067	0.004	0.014	0.019	0.011	0.007	0.06	0.115	0.014	0.008	0	0	0.006	0.126	0.195	0.012	0.069
48	0.013	0.061	0.048	0.061	0.065	0.086	0.049	0.005	0	0.014	0.02	0.07	0.032	0.029	0.093	0.097	0	0.12	0.112	0	0.029	0.03	0.119	0.052	0.009	0.127	0.036	0.009	0.547	0.526	0.045	0.115	0.135	0.032	0.023	0.025	0	0.002	0.038	0.055	0.018	0.061	0.041	0.018	0.022	0.11	0.113	0.017	0.05
49	0.075	0.092	0.095	0.121	0.142	0.16	0.119	0.071	0.054	0.072	0.088	0.092	0.077	0.098	0.234	0.17	0.046	0.267	0.18	0.044	0.114	0.119	0.167	0.087	0.067	0.239	0.072	0.112	0.389	0.389	0.013	0.17	0.18	0.128	0.078	0.073	0.041	0.03	0.095	0.116	0.11	0.183	0.177	0.094	0.131	0.174	0.178	0.078	0.141
50	0.066	0.089	0.095	0.137	0.133	0.151	0.106	0.06	0.049	0.071	0.07	0.085	0.054	0.082	0.242	0.206	0.281	0.152	0.146	0.06	0.059	0.043	0.096	0.045	0.051	0.067	0.056	0.198	0.227	0.22	0.159	0.142	0.267	0.145	0.129	0.104	0.044	0.043	0.08	0.114	0.106	0.125	0.168	0.068	0.045	0.144	0.108	0.059	0.105
51	0.397	0.307	0.185	0.429	0.362	0.394	0.402	0.356	0.303	0.231	0.262	0.308	0.194	0.24	0.699	0.525	0.461	0.387	0.425	0.218	0.131	0.099	0.272	0.19	0.266	0.186	0.2	0.534	0.67	0.633	0.16	0.25	0.516	0.868	0.911	0.688	0.194	0.237	0.14	0.552	0.162	0.25	0.194	0.287	0.135	0.508	0.425	0.243	0.292
52	1	1	0.374	1	1	1	1	1	1	1	1	1	1	1	1	1	1	1	1	1	0.301	0.244	1	1	1	0.553	1	1	1	1	0.306	1	1	1	1	1	0.47	1	0.868	1	0.515	1	0.98	1	0.315	1	1	1	1
53	0.352	0.338	0.123	0.51	0.451	0.519	0.394	0.349	0.315	0.307	0.327	0.335	0.241	0.279	0.713	0.716	0.501	0.413	0.466	0.357	0.161	0.19	0.395	0.281	0.36	0.231	0.336	0.963	0.993	0.926	0.224	0.427	0.495	0.92	0.724	0.665	0.119	0.227	0.301	0.51	0.154	0.335	0.312	0.49	0.239	0.847	0.651	0.375	0.285
54	0.107	0.133	0.063	0.133	0.095	0.136	0.136	0.118	0.115	0.111	0.085	0.094	0.046	0.067	0.198	0.245	0.167	0.106	0.111	0.154	0.069	0.062	0.119	0.085	0.112	0.127	0.107	0.247	0.235	0.231	0.078	0.178	0.025	0.248	0.265	0.26	0.106	0.07	0.088	0.161	0.053	0.116	0.1	0.113	0.092	0.222	0.176	0.164	0.107
55	0.374	0.309	0.247	0.252	0.181	0.211	0.318	0.29	0.279	0.329	0.372	0.316	0.241	0.264	0.255	0.261	0.263	0.289	0.278	0.331	0.345	0.349	0.302	0.273	0.357	0.543	0.532	0.272	0.354	0.327	0.254	0.313	0.183	0.461	0.368	0.299	0.677	0.255	0.422	0.618	0.208	0.404	0.226	0.357	0.217	0.301	0.345	0.425	0.329
56	1	1	1	1	1	1	1	1	0.804	1	1	1	1	1	0.808	0.526	1	1	1	1	1	1	1	1	1	1	1	1	1	1	1	0.994	0.546	0.951	1	1	1	0.819	0.968	0.894	1	1	1	1	1	0.679	0.69	1	1
57	0.114	0.106	0.048	0.05	0.03	0.052	0.072	0.075	0.073	0.115	0.075	0.107	0.066	0.122	0.025	0.046	0.087	0.057	0.023	0.168	0.087	0.098	0.093	0.126	0.128	0.137	0.096	0.064	0.1	0.081	0.128	0.088	0.014	0.234	0.15	0.216	0.884	0.173	0.148	0.141	0.055	0.121	0.099	0.049	0.082	0.068	0.069	0.187	0.139
58	0.081	0.055	0.048	0.028	0.013	0.027	0.05	0.036	0.097	0.073	0.107	0.088	0.062	0.082	0.029	0.039	0.034	0.026	0.004	0.087	0.054	0.058	0.054	0.062	0.075	0.105	0.076	0.034	0.02	0.019	0.055	0.031	0.011	0.118	0.043	0.063	0.534	0.52	0.07	0.058	0.065	0.042	0.111	0.116	0.101	0.038	0.054	0.123	0.105
59	0.336	0.285	0.18	0.202	0.16	0.175	0.263	0.275	0.397	0.316	0.647	0.532	0.337	0.374	0.217	0.264	0.249	0.177	0.189	0.404	0.286	0.287	0.209	0.305	0.329	0.319	0.279	0.303	0.17	0.183	0.236	0.168	0.141	0.138	0.13	0.146	0.107	0.174	0.183	0.217	0.263	0.425	0.459	0.494	0.43	0.202	0.219	0.452	0.343
60	0.125	0.128	0.102	0.14	0.101	0.133	0.178	0.123	0.123	0.112	0.203	0.12	0.113	0.136	0.194	0.259	0.186	0.156	0.124	0.109	0.128	0.138	0.173	0.118	0.103	0.279	0.261	0.114	0.135	0.146	0.17	0.154	0.209	0.117	0.096	0.098	0.008	0.071	0.214	0.19	0.388	0.362	0.273	0.188	0.272	0.161	0.161	0.143	0.17
61	0.008	0.005	0.008	0.015	0	0.014	0.033	0.005	0	0	0.04	0.01	0.012	0.022	0.023	0.038	0.013	0.013	0	0.005	0.009	0.017	0.039	0.006	0	0.069	0.05	0	0.02	0.021	0.022	0.031	0.057	0.009	0.005	0.006	0	0.006	0.146	0.276	0.079	0.009	0.008	0	0.009	0.038	0.012	0.006	0.031
62	0	0	0	0.007	0	0	0.01	0	0	0	0	0	0	0	0	0.031	0	0	0	0	0	0	0.003	0	0	0	0	0	0	0	0	0.004	0.012	0	0	0	0	0	0	0.017	1	0.017	0.018	0.003	0.104	0	0	0	0
63	0	0.007	0.001	0	0	0.001	0.003	0	0	0	0	0	0	0	0.004	0.073	0	0.003	0	0	0	0	0.002	0	0	0	0	0	0	0	0.014	0.003	0	0	0	0	0	0	0	0.026	0.215	0.2	0.056	0.047	0.234	0	0	0.023	0.002
64	0	0.043	0.017	0.023	0	0.027	0.026	0	0.014	0.004	0	0.001	0	0	0.034	0.166	0	0.022	0	0	0	0.001	0.022	0	0.049	0.007	0	0	0.019	0.015	0.047	0.038	0.01	0	0.001	0	0.023	0	0.005	0.033	0.08	0.336	0.322	0.163	0.437	0	0	0.162	0.024
65	0.033	0.048	0.021	0.044	0.036	0.059	0.054	0.047	0.075	0.038	0.009	0.02	0.006	0.017	0.096	0.253	0.018	0.043	0.029	0.02	0.004	0.007	0.039	0.022	0.223	0.01	0.024	0.02	0.05	0.055	0.03	0.067	0.006	0.005	0	0.003	0	0.007	0.103	0.033	0	0.258	0.332	0.277	0.158	0.06	0.028	0.398	0.058
66	0.028	0.029	0.028	0.055	0.016	0.063	0.075	0.035	0.045	0.035	0.013	0.017	0.009	0.011	0.099	0.329	0.002	0.047	0.012	0.006	0	0	0.044	0.018	0.13	0.014	0	0.003	0.041	0.044	0.023	0.047	0.019	0	0.004	0.004	0.023	0.004	0.074	0.028	0.042	0.177	0.31	0.437	0.169	0	0.06	0.232	0.059
67	0.046	0.028	0.032	0.067	0.031	0.059	0.067	0.046	0.055	0.034	0.017	0.029	0.031	0.028	0.062	0.123	0.023	0.04	0.03	0.015	0.017	0.013	0.055	0.025	0.058	0.04	0.017	0.017	0.043	0.049	0.026	0.051	0.012	0.006	0.009	0.013	0	0.014	0.053	0.028	0	0.11	0.162	0.134	0.129	0.041	0	0.074	0.053
68	0.032	0.059	0.051	0.101	0.013	0.042	0.075	0.006	0	0.002	0.015	0.011	0.013	0.007	0.061	0.053	0.015	0.022	0.017	0.007	0.021	0.021	0.033	0.006	0	0.094	0.063	0.011	0.039	0.03	0.042	0.036	0.041	0.039	0.021	0.015	0	0.001	0	0.02	0.021	0.033	0.06	0.063	0	0.304	0.042	0	0.05
69	0.067	0.098	0.12	0.141	0.048	0.093	0.125	0.03	0.038	0.065	0.099	0.094	0.069	0.075	0.138	0.139	0.106	0.121	0.102	0.074	0.097	0.08	0.155	0.124	0.041	0.241	0.18	0.126	0.182	0.186	0.12	0.127	0.183	0.16	0.134	0.089	0.117	0.048	0.042	0.094	0.148	0.133	0.142	0.092	0.084	0.225	0.263	0.067	0.246
70	1	1	1	0.941	0.935	1	1	0.986	0.997	1	1	1	1	1	1	0.861	1	1	1	1	1	1	1	0.766	1	1	1	1	1	1	1	1	1	1	1	1	1	1	0.947	1	1	1	1	0.978	0.638	0.754	0.814	1	1
71	1	1	1	1	1	1	1	1	1	1	1	1	1	1	1	0.989	1	1	1	1	1	1	1	1	1	0.913	1	1	1	1	1	1	1	1	1	1	1	1	1	1	1	1	1	1	1	0.952	1	1	1
72	0.459	0.462	0.461	0.379	0.383	0.444	0.476	0.402	0.378	0.416	0.419	0.453	0.419	0.428	0.427	0.362	0.419	0.486	0.399	0.394	0.512	0.478	0.733	0.716	0.454	0.475	0.466	0.324	0.487	0.449	0.503	0.495	0.379	0.434	0.437	0.479	0.438	0.419	0.443	0.481	0.454	0.482	0.453	0.502	0.645	0.684	0.726	0.761	1
73	0.149	0.157	0.164	0.147	0.162	0.2	0.177	0.115	0.148	0.113	0.125	0.123	0.119	0.136	0.275	0.368	0.199	0.213	0.14	0.117	0.136	0.131	0.611	0.219	0.222	0.315	0.241	0.121	0.279	0.275	0.186	0.224	0.184	0.115	0.121	0.147	0.133	0.095	0.233	0.173	0.116	0.362	0.298	0.318	0.459	0.59	0.54	0.399	0.246
74	0.068	0.071	0.071	0.107	0.053	0.084	0.091	0.045	0.064	0.037	0.044	0.034	0.034	0.057	0.114	0.155	0.07	0.078	0.049	0.049	0.038	0.04	0.166	0.082	0.17	0.127	0.108	0.04	0.095	0.093	0.063	0.11	0.064	0.029	0.038	0.048	0.046	0.035	0.096	0.062	0.028	0.117	0.099	0.138	0.179	0.379	0.22	0.348	0.104
75	0.008	0.022	0.038	0.073	0.023	0.038	0.059	0.012	0.005	0.003	0	0	0.002	0.005	0.043	0.084	0.004	0.026	0.006	0.002	0.004	0.002	0.037	0.009	0.046	0.102	0.004	0	0.014	0.013	0.022	0.052	0.013	0	0	0.001	0.003	0.014	0.015	0.006	0.013	0.061	0.045	0.071	0.159	0.02	0.028	0.106	0.026
76	0	0	0	0	0	0	0	0	0	0	0	0	0	0	0	0	0	0	0	0	0	0	0	0	0	0	0	0	0	0	0	0	0	0	0	0	0	0	0	0	0	0	0	0	0	0	0	0	0
77	0	0	0	0	0	0	0	0	0	0	0	0	0	0	0	0.029	0	0	0	0	0	0	0	0	0	0.058	0	0	0	0	0	0	0	0	0	0	0	0	0	0	0	0.006	0.013	0	0.026	0	0	0.039	0
78	0	0.01	0.009	0.011	0	0.011	0.016	0.003	0.001	0.002	0	0	0	0	0.043	0.21	0	0.024	0.008	0	0	0	0.015	0	0.038	0.006	0	0	0.016	0.018	0.032	0.038	0.017	0	0	0	0	0	0.009	0.005	0.037	0.109	0.262	0.131	0.186	0.01	0.013	0.129	0.027
79	0.038	0.041	0.019	0.037	0.026	0.025	0.045	0.052	0.05	0.034	0.03	0.026	0.025	0.024	0.089	0.324	0.023	0.058	0.051	0.02	0.012	0.016	0.047	0.028	0.081	0.099	0.025	0.024	0.047	0.057	0.071	0.082	0.064	0.011	0.017	0.012	0.016	0.004	0.058	0.038	0.098	0.322	0.304	0.202	0.328	0.096	0.097	0.167	0.076
80	0.051	0.109	0.117	0.087	0.083	0.097	0.086	0.028	0.044	0.035	0.092	0.062	0.051	0.049	0.237	0.188	0.068	0.136	0.105	0.044	0.049	0.047	0.109	0.054	0.066	0.114	0.094	0.119	0.127	0.135	0.105	0.112	0.14	0.052	0.047	0.048	0.065	0.032	0.082	0.103	0.515	0.281	0.364	0.272	0.657	0.125	0.133	0.115	0.093
81	0.113	0.157	0.169	0.17	0.176	0.204	0.192	0.11	0.116	0.092	0.165	0.128	0.084	0.102	0.333	0.23	0.119	0.142	0.131	0.103	0.102	0.104	0.178	0.115	0.095	0.192	0.206	0.159	0.241	0.271	0.135	0.203	0.217	0.111	0.087	0.106	0.133	0.09	0.149	0.242	0.158	0.193	0.228	0.129	0.371	0.248	0.259	0.174	0.165
82	0.116	0.157	0.257	0.204	0.234	0.238	0.216	0.115	0.233	0.19	0.096	0.108	0.102	0.115	0.319	0.228	0.139	0.178	0.168	0.118	0.101	0.104	0.179	0.133	0.107	0.153	0.164	0.275	0.225	0.243	0.142	0.201	0.201	0.109	0.089	0.096	0.143	0.077	0.165	0.222	0.129	0.171	0.193	0.136	0.368	0.237	0.246	0.15	0.157
83	0.051	0.111	0.294	0.271	0.331	0.326	0.29	0.166	0.187	0.15	0.014	0.04	0.032	0.059	0.151	0.084	0.04	0.08	0.064	0.046	0.033	0.033	0.077	0.04	0.022	0.097	0.09	0.094	0.101	0.111	0.089	0.13	0.073	0.03	0.029	0.034	0.028	0.025	0.074	0.084	0.035	0.091	0.081	0.071	0.112	0.107	0.136	0.057	0.092
84	0.035	0.128	0.363	0.343	0.395	0.408	0.359	0.212	0.284	0.073	0.023	0.049	0.052	0.033	0.103	0.043	0.03	0.068	0.049	0.04	0.038	0.024	0.044	0.016	0.009	0.072	0.083	0.041	0.076	0.107	0.097	0.131	0.02	0.004	0.02	0.022	0.004	0.02	0.045	0.037	0.024	0.091	0.061	0.065	0.058	0.06	0.098	0.032	0.066
85	0.014	0.087	0.238	0.23	0.268	0.289	0.283	0.158	0.109	0.033	0.001	0.048	0.03	0.005	0.059	0.029	0.019	0.035	0.027	0.016	0.022	0.014	0.026	0.002	0	0.047	0.039	0.015	0.049	0.064	0.078	0.084	0.053	0.012	0.011	0.01	0	0	0.014	0.021	0.009	0.058	0.035	0.035	0.041	0.029	0.066	0.013	0.041
86	0.025	0.086	0.219	0.232	0.256	0.272	0.525	0.085	0.071	0.034	0.017	0.05	0.063	0.012	0.083	0.028	0.017	0.032	0.046	0.032	0.049	0.031	0.023	0.001	0.002	0.056	0.045	0.024	0.049	0.064	0.082	0.089	0.004	0.03	0.008	0.015	0.006	0.003	0	0.009	0.035	0.082	0.06	0.04	0.054	0.054	0.054	0.023	0.04
87	0.066	0.138	0.308	0.345	0.408	0.417	0.317	0.113	0.085	0.067	0.05	0.074	0.075	0.087	0.175	0.06	0.088	0.09	0.127	0.071	0.112	0.08	0.074	0.035	0.052	0.162	0.116	0.088	0.079	0.118	0.139	0.147	0.056	0.059	0.073	0.073	0.039	0.022	0.056	0.071	0.149	0.211	0.191	0.145	0.131	0.061	0.1	0.06	0.097
88	0.12	0.093	0.375	0.601	0.674	0.64	0.274	0.018	0.04	0.035	0.051	0.036	0.041	0.041	0.09	0.059	0.282	0.164	0.186	0.123	0.314	0.199	0.092	0.023	0.055	0.481	0.261	0.068	0.041	0.07	0.105	0.286	0.101	0	0.074	0.094	0.046	0	0.123	0.169	0.177	0.384	0.24	0.268	0.241	0.124	0.158	0.226	0.093
89	1	1	1	1	1	1	1	1	1	1	1	1	1	1	1	1	1	1	1	1	1	1	1	1	1	1	1	1	1	1	1	1	1	1	1	1	1	1	1	1	1	1	1	1	1	1	1	1	1
90	0.414	0.458	0.926	0.993	1	1	0.826	0.935	0.775	0.719	0.981	0.772	1	0.456	0.585	0.53	0.936	0.56	1	0.652	1	1	0.523	0.303	0.268	0.905	0.864	0.72	0.468	0.38	0.601	0.636	0.445	0.234	1	0.967	0.232	0.379	0.99	0.543	0.948	1	0.79	1	0.747	0.357	0.453	0.136	0.503
91	0.336	0.416	0.518	0.857	0.629	0.648	0.372	0.128	0.095	0.199	0.312	0.207	0.271	0.279	0.217	0.262	0.438	0.277	0.257	0.43	0.387	0.308	0.331	0.337	0.382	0.725	0.417	0.222	0.224	0.232	0.293	0.479	0.21	0.168	0.115	0.281	0.406	0.251	0.357	0.345	0.244	0.461	0.383	0.375	0.508	0.319	0.397	0.459	0.297
92	0.859	0.975	0.797	0.772	0.89	0.9	0.991	0.848	0.763	0.801	0.919	0.864	0.854	0.824	0.998	0.825	0.786	0.867	0.873	0.868	0.962	0.858	0.928	0.872	0.896	0.892	0.898	0.881	0.86	0.876	0.893	0.97	0.809	0.762	0.784	0.921	0.864	0.797	0.963	0.856	0.832	0.861	0.875	0.916	0.963	0.758	0.796	0.618	0.732
93	0.723	0.808	0.696	0.666	0.724	0.79	0.817	0.74	0.683	0.716	0.806	0.758	0.735	0.723	0.851	0.687	0.701	0.774	0.795	0.776	0.827	0.72	0.755	0.769	0.766	0.798	0.834	0.76	0.756	0.742	0.792	0.773	0.723	0.7	0.645	0.736	0.727	0.721	0.785	0.782	0.747	0.771	0.772	0.773	0.856	0.656	0.729	0.784	0.687
94	0.755	0.793	0.675	0.758	0.771	0.79	0.86	0.764	0.713	0.768	0.845	0.821	0.783	0.753	0.875	0.756	0.74	0.832	0.833	0.819	0.871	0.75	0.791	0.808	0.793	0.836	0.804	0.828	0.809	0.806	0.84	0.836	0.736	0.744	0.693	0.78	0.743	0.772	0.777	0.834	0.796	0.812	0.806	0.855	0.86	0.686	0.767	0.883	0.753
95	0.508	0.816	0.689	0.582	0.647	0.646	0.65	0.544	0.489	0.509	0.64	0.546	0.533	0.522	0.739	0.615	0.56	0.648	0.65	0.535	0.604	0.532	0.62	0.535	0.534	0.669	0.558	0.67	0.662	0.651	0.618	0.642	0.594	0.53	0.489	0.539	0.48	0.481	0.575	0.572	0.549	0.582	0.591	0.61	0.598	0.564	0.628	0.841	0.532
[truncated: 20 more columns]
