# Supplementary material for: Evaluating our ability to predict the structural disruption of RNA by SNPs
Source: BMC Genomics. 2012 Jun 18;13(Suppl 4):S6. doi: 10.1186/1471-2164-13-S4-S6 (PMC3303743; doi:10.1186/1471-2164-13-S4-S6)
Supplement: Additional file 4 — eSDC and SHAPE data for Glycine Riboswitch without Glycine RNA construct. [file 1471-2164-13-S4-S6-S4.xls]

## Sheet: eSDC
>GlycineRS_NoGlyc
GGACAGAGAGGAUAUGAGGAGAGAUUUCAUUUUAAUGAAACACCGAAGAAGUAAAUCUUUCAGGUAAAAAGGACUCAUAUUGGACGAACCUCUGGAGAGCUUAUCUAAGAGAUAACACCGAAGGAGCAAAGCUAAUUUUAGCCUAAACUCUCAGGUAAAAGGACGGAGAAAACACAACAAAGAAACAACAACAACAAC
U13A	eSDC	1.87667
A17U	eSDC	0.296624
U25A	eSDC	0.191564
U30A	eSDC	0.117818
U31A	eSDC	0.0568676
U32A	eSDC	0.0542954
A34U	eSDC	0.260496
A35U	eSDC	0.221129
A38U	eSDC	0.126061
A39U	eSDC	0.149376
C41G	eSDC	0.339556
G45C	eSDC	0.240676
A47U	eSDC	0.15146
U60A	eSDC	0.295757
A62U	eSDC	0.250694
A66U	eSDC	0.209584
A67U	eSDC	0.166662
A69U	eSDC	0.146099
A70U	eSDC	0.130952
A77U	eSDC	0.119875
U81A	eSDC	0.367045
G82C	eSDC	0.540525
G83C	eSDC	0.197794
A84U	eSDC	0.594916
A87U	eSDC	0.246923
A88U	eSDC	0.154162
U93A	eSDC	0.786477
A107U	eSDC	0.491004
A108U	eSDC	0.167392
G109C	eSDC	0.42019
A110U	eSDC	0.291435
U113A	eSDC	2.31377
U133A	eSDC	0.771436
U136A	eSDC	0.267607
U137A	eSDC	0.229907
U138A	eSDC	0.233984
U139A	eSDC	0.366825
A147U	eSDC	0.590479
A157U	eSDC	1.39793
A158U	eSDC	1.02703
A159U	eSDC	1.30039
G166C	eSDC	1.43621

## Sheet: noglyc.data.txt
SEQPOS	WT	U13A	A17U	U25A	U30A	U31A	U32A	A34U	A35U	A38U	A39U	C41G	G45C	A47U	U60A	A62U	A66U	A67U	A69U	A70U	A77U	U81A	G82C	G83C	A84U	A87U	A88U	U93A	A107U	A108U	G109C	A110U	U113A	U133A	U136A	U137A	U138A	U139A	A147U	A157U	A158U	A159U	G166C
15	0.033	0.0648224	0.09	0.038	0.037	0.036	0.023	0.027	0.031	0.039	0.038	0.029	0.039	0.035	0.039	0.054	0.032	0.032	0.036	0.031	0.088	0.026	0.044	0.032	0.027	0.035	0.03	0.042	0.035	0.031	0.024	0.025	0.006	0.019	0.026	0.021	0.035	0.03	0.019	0.074	0.021	0.013	0.011
16	0.061	0.0892126	0.072	0.062	0.042	0.047	0.046	0.054	0.051	0.062	0.056	0.047	0.056	0.046	0.051	0.076	0.047	0.053	0.051	0.045	0.103	0.034	0.064	0.052	0.036	0.042	0.041	0.053	0.059	0.053	0.045	0.052	0.04	0.049	0.048	0.047	0.053	0.048	0.039	0.02	0.062	0.075	0.008
17	0.019	0.03431	0.055	0.027	0.024	0.017	0.022	0.026	0.025	0.027	0.019	0.02	0.036	0.022	0.025	0.043	0.026	0.025	0.027	0.024	0.048	0.019	0.031	0.023	0.017	0.023	0.021	0.03	0.033	0.033	0.03	0.03	0.027	0.015	0.024	0.029	0.025	0.021	0.015	0.018	0.023	0.024	0.014
18	0.03	0.0405631	0.042	0.023	0.018	0.019	0.014	0.015	0.027	0.039	0.022	0.021	0.034	0.02	0.028	0.047	0.023	0.023	0.031	0.023	0.055	0.017	0.03	0.022	0.016	0.018	0.021	0.028	0.046	0.05	0.03	0.025	0.01	0.015	0.017	0.01	0.023	0.026	0.02	0.034	0.017	0.017	0.003
19	0.051	0.0555574	0.043	0.037	0.034	0.037	0.027	0.026	0.032	0.045	0.039	0.052	0.05	0.039	0.032	0.079	0.044	0.032	0.037	0.045	0.053	0.016	0.042	0.032	0.03	0.025	0.025	0.031	0.095	0.109	0.059	0.053	0.133	0.098	0.034	0.024	0.027	0.036	0.118	0.031	0.01	0.015	0.014
20	0.41	0.363562	0.348	0.273	0.244	0.252	0.323	0.383	0.317	0.394	0.405	0.295	0.22	0.209	0.188	0.292	0.181	0.203	0.185	0.212	0.253	0.129	0.264	0.198	0.222	0.155	0.164	0.294	0.674	0.563	0.45	0.528	0.3	0.632	0.282	0.184	0.223	0.266	0.605	0.102	0.014	0.012	0.053
21	1	1	1	1	1	1	1	1	1	1	1	1	1	1	1	1	1	1	1	1	1	1	1	1	1	1	1	1	1	1	1	1	1	1	1	1	1	1	1	0.891	0.062	0.034	0.416
22	0.754	0.835358	0.711	0.675	0.576	0.573	0.606	0.655	0.629	0.803	0.787	0.61	0.566	0.469	0.444	0.66	0.46	0.471	0.476	0.497	0.606	0.291	0.58	0.469	0.518	0.359	0.364	0.651	1	0.829	0.738	0.89	0.38	0.811	0.516	0.412	0.471	0.566	0.609	0.803	0.356	0.164	0.486
23	0.495	0.618104	0.732	0.386	0.397	0.523	0.649	0.564	0.484	0.584	0.796	0.362	0.699	0.512	0.589	0.663	0.654	0.539	0.587	0.565	0.602	0.432	0.828	0.589	0.606	0.535	0.552	0.745	0.967	0.678	0.713	0.734	0.443	0.712	0.574	0.555	0.614	0.603	0.772	0.719	0.455	0.498	0.216
24	1	0.927157	1	1	1	1	1	1	1	1	1	0.752	1	1	1	1	1	1	1	1	1	1	1	1	1	1	1	1	1	1	1	1	0.704	1	1	1	1	1	1	0.937	1	1	0.673
25	0.17	0.136094	0.255	0.344	0.204	0.208	0.175	0.173	0.164	0.259	0.246	0.13	0.239	0.185	0.233	0.262	0.201	0.209	0.199	0.222	0.208	0.156	0.271	0.244	0.184	0.195	0.204	0.28	0.21	0.158	0.172	0.157	0.181	0.14	0.156	0.166	0.16	0.171	0.159	0.187	0.217	0.202	0.175
26	0.049	0.022164	0.082	0.099	0.04	0.047	0.036	0.039	0.043	0.122	0.072	0.043	0.053	0.04	0.055	0.061	0.043	0.054	0.046	0.059	0.046	0.028	0.075	0.068	0.029	0.035	0.038	0.06	0.061	0.033	0.038	0.037	0.024	0.024	0.027	0.023	0.042	0.026	0.023	0.033	0.05	0.039	0.018
27	0.022	0	0.033	0.036	0.017	0.01	0.008	0.007	0.009	0.202	0.025	0.028	0.012	0.007	0.009	0.01	0.007	0.011	0.008	0.014	0.005	0	0.018	0.02	0.01	0.007	0.002	0.013	0.012	0.003	0.001	0	0	0	0	0	0.007	0.003	0	0	0.006	0	0
28	0.061	0.0415453	0.09	0.079	0.04	0.027	0.029	0.061	0.07	0.142	0.082	0.044	0.059	0.048	0.059	0.068	0.051	0.054	0.057	0.049	0.055	0.044	0.083	0.067	0.08	0.054	0.05	0.077	0.073	0.06	0.047	0.05	0.007	0.041	0.056	0.052	0.058	0.056	0.055	0.045	0.046	0.037	0.021
29	0.114	0.0640694	0.164	0.131	0.126	0.096	0.078	0.081	0.148	0.195	0.145	0.113	0.107	0.113	0.121	0.138	0.101	0.115	0.107	0.106	0.114	0.091	0.171	0.144	0.182	0.12	0.107	0.154	0.151	0.131	0.127	0.118	0.079	0.111	0.115	0.125	0.123	0.108	0.164	0.132	0.115	0.125	0.052
30	0.438	0.352267	0.658	0.54	0.388	0.426	0.465	0.389	0.722	0.626	0.653	0.468	0.491	0.603	0.583	0.594	0.447	0.516	0.479	0.539	0.485	0.403	0.749	0.585	0.584	0.493	0.502	0.639	0.734	0.582	0.601	0.561	0.28	0.505	0.499	0.515	0.536	0.48	0.604	0.526	0.49	0.452	0.25
31	1	0.58075	1	0.972	0.918	1	1	0.99	1	0.93	1	0.924	1	0.79	1	1	0.904	0.914	0.924	0.97	0.953	0.892	1	1	1	1	1	1	0.978	1	0.866	0.82	0.488	0.722	0.822	0.96	0.919	0.847	0.906	0.95	0.925	0.85	0.61
32	0.954	0.591979	1	0.825	1	1	1	0.292	0.936	0.868	1	0.788	1	0.892	1	1	0.828	0.872	0.857	0.9	0.795	0.783	1	1	1	0.911	0.907	1	0.976	0.902	0.858	0.789	0.527	0.711	0.735	0.853	0.786	0.743	0.85	0.958	0.832	0.764	0.521
33	1	0.792437	1	1	1	1	1	0.776	1	1	1	1	1	1	1	1	1	1	1	1	1	1	1	1	1	1	1	1	1	1	1	1	0.672	1	1	1	1	1	1	1	1	1	0.824
34	1	1	1	1	0.828	1	1	1	1	1	1	1	1	1	1	1	1	1	1	1	1	1	1	1	1	1	1	1	1	1	1	1	0.771	1	1	1	1	1	1	1	1	1	0.812
35	0.464	0.317171	0.661	0.564	0.737	0.499	0.497	0.261	1	0.521	0.488	0.631	0.637	0.507	0.567	0.672	0.569	0.574	0.467	0.514	0.491	0.416	0.691	0.638	0.481	0.477	0.513	0.65	0.546	0.483	0.477	0.428	0.22	0.349	0.405	0.452	0.447	0.438	0.407	0.51	0.476	0.418	0.269
36	0.145	0.0956949	0.204	0.168	0.353	0.168	0.162	0.097	0.236	0.269	0.164	0.171	0.187	0.145	0.181	0.175	0.16	0.174	0.14	0.173	0.158	0.119	0.219	0.205	0.138	0.139	0.156	0.205	0.185	0.152	0.157	0.135	0.055	0.095	0.122	0.133	0.148	0.131	0.127	0.157	0.142	0.125	0.06
37	0.046	0.0194467	0.048	0.054	0.068	0.034	0.034	0.023	0.057	0.129	0.044	0.036	0.046	0.032	0.042	0.042	0.036	0.04	0.032	0.045	0.036	0.02	0.06	0.059	0.024	0.03	0.037	0.045	0.036	0.026	0.025	0.022	0	0.012	0.019	0.02	0.031	0.021	0.014	0.041	0.031	0.018	0.012
38	0.034	0.0240629	0.031	0.057	0.034	0.023	0.02	0.019	0.026	0.287	0.045	0.027	0.025	0.024	0.026	0.03	0.024	0.025	0.025	0.032	0.028	0.016	0.039	0.04	0.019	0.024	0.024	0.032	0.026	0.022	0.018	0.021	0.016	0.017	0.02	0.021	0.028	0.017	0.01	0.037	0.021	0.019	0.01
39	0.031	0.0222622	0.027	0.06	0.023	0.019	0.016	0.016	0.021	0.12	0.022	0.024	0.016	0.021	0.019	0.028	0.024	0.019	0.018	0.027	0.023	0.012	0.03	0.031	0.019	0.021	0.019	0.022	0.019	0.018	0.014	0.016	0.023	0.016	0.017	0.014	0.019	0.014	0.008	0.026	0.017	0.018	0.014
40	0.042	0.0316909	0.041	0.148	0.03	0.03	0.027	0.026	0.034	0.093	0.064	0.044	0.027	0.036	0.028	0.044	0.038	0.03	0.033	0.04	0.038	0.02	0.042	0.043	0.032	0.031	0.032	0.033	0.032	0.031	0.027	0.025	0.03	0.03	0.026	0.03	0.029	0.024	0.018	0.036	0.029	0.019	0.024
41	0.05	0.0454739	0.054	0.062	0.04	0.037	0.031	0.032	0.041	0.083	0.046	0.158	0.083	0.036	0.038	0.063	0.046	0.035	0.039	0.062	0.053	0.028	0.041	0.047	0.033	0.034	0.034	0.042	0.036	0.035	0.031	0.031	0.026	0.031	0.034	0.033	0.03	0.034	0.029	0.061	0.044	0.043	0.026
42	0.036	0.035947	0.037	0.033	0.027	0.025	0.019	0.021	0.027	0.05	0.032	0.061	0.041	0.027	0.025	0.053	0.04	0.028	0.03	0.035	0.036	0.018	0.035	0.039	0.025	0.025	0.027	0.029	0.026	0.024	0.024	0.02	0.019	0.024	0.024	0.025	0.025	0.024	0.016	0.038	0.025	0.028	0.012
43	0.01	0.00736618	0.011	0.013	0.01	0.007	0.005	0.007	0.008	0.016	0.005	0.017	0.02	0.007	0.004	0.011	0.011	0.009	0.009	0.009	0.009	0.005	0.012	0.015	0.02	0.008	0.009	0.008	0.003	0.002	0.002	0.003	0.011	0.003	0.007	0.006	0.004	0.004	0.003	0.008	0.016	0.009	0.006
44	0.042	0.0272058	0.047	0.038	0.041	0.037	0.037	0.024	0.026	0.034	0.026	0.034	0.005	0.028	0.033	0.043	0.029	0.025	0.032	0.026	0.026	0.025	0.034	0.031	0.027	0.031	0.025	0.044	0.041	0.032	0.027	0.029	0.011	0.031	0.036	0.027	0.027	0.035	0.033	0.026	0.028	0.028	0.03
45	0.117	0.0754952	0.106	0.09	0.089	0.095	0.083	0.074	0.073	0.094	0.065	0.084	0.14	0.11	0.068	0.244	0.07	0.074	0.067	0.073	0.065	0.044	0.072	0.067	0.063	0.051	0.049	0.07	0.09	0.086	0.071	0.068	0.017	0.067	0.065	0.058	0.062	0.067	0.057	0.04	0.029	0.024	0.024
46	0.049	0.0424619	0.044	0.053	0.04	0.039	0.031	0.028	0.032	0.06	0.036	0.097	0.1	0.14	0.055	0.155	0.049	0.034	0.037	0.049	0.047	0.022	0.041	0.039	0.036	0.03	0.032	0.028	0.032	0.026	0.024	0.026	0.027	0.028	0.029	0.029	0.027	0.022	0.021	0.049	0.051	0.031	0.023
47	0.06	0.0411524	0.05	0.063	0.041	0.045	0.037	0.032	0.049	0.07	0.043	0.122	0.121	0.194	0.038	0.09	0.057	0.046	0.05	0.063	0.046	0.029	0.039	0.047	0.037	0.037	0.053	0.033	0.049	0.038	0.043	0.037	0.035	0.044	0.042	0.044	0.043	0.036	0.025	0.071	0.066	0.056	0.046
48	0.061	0.0548699	0.065	0.058	0.044	0.044	0.037	0.037	0.046	0.082	0.043	0.113	0.086	0.086	0.053	0.114	0.06	0.044	0.044	0.054	0.05	0.029	0.057	0.054	0.031	0.038	0.043	0.045	0.047	0.039	0.033	0.036	0.018	0.033	0.034	0.037	0.042	0.038	0.031	0.031	0.038	0.024	0.017
49	0.039	0.0208545	0.028	0.034	0.027	0.023	0.02	0.021	0.028	0.047	0.02	0.077	0.039	0.032	0.026	0.086	0.035	0.026	0.029	0.034	0.032	0.013	0.037	0.037	0.023	0.025	0.024	0.022	0.023	0.019	0.017	0.015	0.03	0.019	0.019	0.015	0.025	0.02	0.016	0.019	0.021	0.02	0.008
50	0.064	0.0321493	0.037	0.055	0.042	0.04	0.041	0.034	0.043	0.063	0.045	0.106	0.054	0.044	0.024	0.116	0.043	0.047	0.036	0.047	0.043	0.02	0.048	0.046	0.046	0.04	0.043	0.025	0.053	0.043	0.043	0.041	0.141	0.076	0.043	0.05	0.036	0.036	0.072	0.071	0.053	0.054	0.044
51	0.57	1	0.233	0.345	0.621	0.589	0.511	0.513	0.517	0.487	0.474	0.598	0.406	0.596	0.193	0.511	0.455	0.43	0.628	0.395	0.597	0.353	0.626	0.42	0.87	0.473	0.628	0.136	0.538	0.432	0.558	0.488	0.501	0.449	0.423	0.48	0.462	0.46	0.284	0.592	0.499	0.492	0.28
52	0.442	0.537404	0.231	0.328	0.473	0.479	0.461	0.346	0.396	0.369	0.351	0.449	0.418	0.436	0.187	0.471	0.492	0.392	0.312	0.495	0.417	0.366	0.402	0.364	0.603	0.4	0.458	0.136	0.371	0.364	0.409	0.347	0.414	0.357	0.409	0.523	0.504	0.571	0.274	0.788	0.698	0.738	0.706
53	0.399	0.446063	0.251	0.363	0.371	0.384	0.351	0.305	0.352	0.344	0.365	0.446	0.345	0.359	0.236	0.38	0.343	0.315	0.318	0.329	0.363	0.279	0.31	0.324	0.417	0.317	0.441	0.155	0.352	0.334	0.349	0.357	0.493	0.336	0.297	0.359	0.336	0.35	0.226	0.738	0.595	0.713	0.522
54	0.399	0.43598	0.26	0.37	0.344	0.368	0.34	0.315	0.356	0.346	0.363	0.416	0.353	0.344	0.289	0.355	0.323	0.298	0.335	0.303	0.36	0.267	0.3	0.301	0.382	0.3	0.42	0.169	0.356	0.333	0.338	0.362	0.428	0.322	0.281	0.316	0.319	0.322	0.204	0.694	0.564	0.687	0.469
55	0.271	0.24459	0.2	0.245	0.207	0.247	0.227	0.232	0.21	0.228	0.23	0.271	0.253	0.234	0.196	0.268	0.203	0.207	0.229	0.214	0.227	0.165	0.203	0.203	0.255	0.199	0.256	0.137	0.269	0.246	0.245	0.237	0.263	0.221	0.189	0.193	0.203	0.208	0.144	0.426	0.327	0.398	0.257
56	0.347	0.428122	0.201	0.338	0.31	0.312	0.293	0.301	0.339	0.32	0.319	0.37	0.295	0.314	0.247	0.27	0.294	0.278	0.322	0.282	0.354	0.257	0.278	0.27	0.364	0.274	0.401	0.142	0.3	0.296	0.303	0.332	0.424	0.313	0.25	0.287	0.279	0.304	0.175	0.71	0.591	0.706	0.463
57	0.163	0.143559	0.127	0.128	0.157	0.129	0.123	0.116	0.126	0.131	0.104	0.106	0.153	0.123	0.088	0.128	0.124	0.136	0.122	0.103	0.145	0.107	0.147	0.152	0.142	0.132	0.149	0.134	0.114	0.108	0.108	0.113	0.073	0.093	0.088	0.093	0.096	0.109	0.06	0.211	0.178	0.201	0.13
58	0.127	0.13652	0.09	0.106	0.098	0.093	0.084	0.092	0.103	0.098	0.084	0.083	0.119	0.095	0.039	0.102	0.093	0.089	0.081	0.092	0.116	0.075	0.118	0.125	0.105	0.09	0.119	0.077	0.098	0.094	0.094	0.094	0.086	0.08	0.074	0.087	0.094	0.085	0.057	0.171	0.136	0.13	0.081
59	0.098	0.0729743	0.097	0.083	0.09	0.09	0.085	0.086	0.083	0.108	0.075	0.081	0.116	0.085	0.043	0.087	0.087	0.079	0.07	0.089	0.088	0.066	0.106	0.111	0.076	0.077	0.083	0.095	0.057	0.057	0.061	0.053	0.026	0.048	0.044	0.047	0.056	0.052	0.039	0.113	0.085	0.07	0.042
60	0.105	0.068751	0.103	0.109	0.088	0.093	0.087	0.087	0.087	0.106	0.089	0.116	0.553	0.125	0.075	0.266	0.088	0.082	0.086	0.101	0.092	0.069	0.112	0.115	0.073	0.09	0.096	0.1	0.067	0.07	0.067	0.06	0.035	0.06	0.059	0.068	0.07	0.062	0.065	0.097	0.088	0.058	0.058
61	0.122	0.0995908	0.149	0.122	0.093	0.084	0.075	0.079	0.086	0.134	0.102	0.115	0.148	0.114	0.082	0.11	0.093	0.077	0.11	0.095	0.093	0.083	0.099	0.102	0.086	0.104	0.096	0.126	0.076	0.077	0.064	0.066	0.064	0.063	0.07	0.074	0.071	0.089	0.052	0.076	0.077	0.075	0.136
62	0.101	0.0817482	0.079	0.105	0.075	0.071	0.059	0.063	0.071	0.111	0.092	0.111	0.063	0.064	0.045	0.173	0.095	0.064	0.1	0.081	0.077	0.055	0.08	0.086	0.07	0.065	0.082	0.059	0.068	0.064	0.06	0.054	0.077	0.065	0.056	0.059	0.059	0.061	0.035	0.099	0.092	0.094	0.069
63	0.032	0.0272058	0.027	0.027	0.021	0.016	0.014	0.019	0.022	0.049	0.02	0.037	0.027	0.024	0.015	0.033	0.027	0.025	0.022	0.033	0.031	0.009	0.033	0.028	0.013	0.016	0.021	0.013	0.016	0.012	0.009	0.01	0.028	0.012	0.012	0.008	0.013	0.013	0.01	0.016	0.017	0.017	0
64	0.04	0.0659682	0.036	0.031	0.033	0.026	0.017	0.026	0.033	0.129	0.049	0.125	0.061	0.049	0.023	0.12	0.006	0.012	0.018	0.063	0.079	0.007	0.044	0.032	0.032	0.024	0.029	0.021	0.028	0.023	0.024	0.026	0.037	0.02	0.02	0.019	0.021	0.023	0.015	0.027	0.025	0.015	0.004
65	0.044	0.0489769	0.046	0.06	0.041	0.035	0.029	0.03	0.037	0.093	0.055	0.104	0.073	0.055	0.042	0.135	0.154	0.052	0.056	0.028	0.071	0.036	0.054	0.067	0.034	0.036	0.037	0.035	0.032	0.031	0.028	0.027	0.028	0.028	0.029	0.031	0.032	0.035	0.03	0.048	0.041	0.036	0.022
66	0.257	0.215453	0.353	0.393	0.237	0.24	0.23	0.216	0.265	0.384	0.412	0.501	0.318	0.295	0.265	0.317	0.439	0.271	0.102	0.333	0.294	0.209	0.318	0.296	0.21	0.235	0.237	0.284	0.272	0.258	0.242	0.211	0.092	0.207	0.209	0.24	0.235	0.214	0.203	0.219	0.196	0.154	0.105
67	0.118	0.0543133	0.151	0.2	0.114	0.116	0.111	0.073	0.077	0.119	0.087	0.118	0.085	0.08	0.1	0.153	0.446	0.356	0.158	0.113	0.103	0.062	0.076	0.104	0.072	0.096	0.089	0.144	0.047	0.051	0.04	0.037	0.022	0.033	0.044	0.043	0.055	0.06	0.039	0.057	0.058	0.048	0.038
68	0.091	0.0643313	0.111	0.123	0.08	0.08	0.07	0.06	0.07	0.123	0.094	0.165	0.095	0.086	0.07	0.13	0.165	0.137	0.098	0.134	0.096	0.049	0.088	0.091	0.046	0.062	0.072	0.075	0.05	0.042	0.044	0.04	0.02	0.036	0.04	0.038	0.052	0.046	0.026	0.058	0.058	0.046	0.032
69	0.117	0.0955967	0.137	0.17	0.101	0.105	0.09	0.085	0.096	0.172	0.141	0.34	0.116	0.119	0.09	0.166	0.26	0.114	0.257	0.115	0.142	0.072	0.12	0.116	0.074	0.09	0.096	0.096	0.081	0.072	0.078	0.071	0.069	0.073	0.07	0.075	0.086	0.077	0.052	0.107	0.102	0.082	0.055
70	0.088	0.0670814	0.119	0.136	0.084	0.085	0.071	0.067	0.075	0.155	0.129	0.227	0.111	0.111	0.075	0.158	0.139	0.082	0.132	0.166	0.128	0.055	0.102	0.106	0.063	0.067	0.075	0.079	0.06	0.049	0.059	0.047	0.063	0.059	0.049	0.05	0.058	0.048	0.056	0.081	0.084	0.06	0.04
71	0.129	0.158389	0.157	0.168	0.104	0.11	0.089	0.086	0.102	0.185	0.173	0.244	0.163	0.224	0.093	0.225	0.147	0.102	0.132	0.152	0.177	0.073	0.115	0.13	0.103	0.071	0.102	0.09	0.1	0.072	0.093	0.081	0.152	0.094	0.068	0.072	0.08	0.068	0.078	0.111	0.113	0.118	0.078
72	0.217	0.281781	0.171	0.347	0.189	0.201	0.173	0.18	0.189	0.316	0.29	0.611	0.305	0.454	0.111	0.416	0.279	0.163	0.212	0.262	0.251	0.155	0.184	0.181	0.18	0.176	0.248	0.116	0.175	0.171	0.181	0.179	0.315	0.199	0.15	0.183	0.166	0.164	0.117	0.328	0.319	0.331	0.246
73	0.08	0.100344	0.091	0.103	0.072	0.072	0.06	0.058	0.074	0.123	0.1	0.162	0.117	0.133	0.053	0.171	0.106	0.07	0.078	0.111	0.135	0.049	0.08	0.084	0.05	0.067	0.081	0.056	0.056	0.045	0.054	0.048	0.051	0.048	0.043	0.06	0.051	0.053	0.034	0.081	0.083	0.09	0.044
74	0.034	0.044459	0.044	0.037	0.028	0.027	0.023	0.022	0.03	0.04	0.031	0.048	0.04	0.037	0.03	0.05	0.034	0.029	0.028	0.033	0.059	0.015	0.024	0.034	0.012	0.023	0.029	0.031	0.021	0.018	0.016	0.021	0.01	0.017	0.022	0.017	0.02	0.015	0.015	0.025	0.032	0.035	0.01
75	0.013	0.0146669	0.024	0.008	0.008	0.01	0.007	0.008	0.01	0.01	0.004	0.009	0.01	0.008	0.015	0.009	0.006	0.007	0.007	0.006	0.004	0.007	0.004	0.019	0.019	0.011	0.009	0.004	0.004	0.007	0.002	0.005	0.03	0.005	0.006	0	0.004	0.003	0.002	0.002	0.008	0.013	0
76	0.05	0.0830905	0.071	0.042	0.039	0.04	0.033	0.035	0.04	0.053	0.036	0.042	0.044	0.035	0.041	0.047	0.038	0.038	0.036	0.034	0.048	0.038	0.025	0.044	0.045	0.046	0.037	0.036	0.038	0.037	0.031	0.033	0.058	0.035	0.035	0.03	0.033	0.032	0.03	0.032	0.037	0.039	0.029
77	0.05	0.174497	0.066	0.044	0.04	0.049	0.036	0.039	0.048	0.057	0.039	0.048	0.046	0.039	0.039	0.046	0.045	0.04	0.04	0.037	0.068	0.031	0.029	0.033	0.044	0.038	0.041	0.036	0.041	0.038	0.037	0.04	0.05	0.045	0.038	0.037	0.037	0.034	0.025	0.038	0.03	0.021	0.018
78	0.049	0.675462	0.094	0.041	0.041	0.049	0.034	0.036	0.045	0.063	0.036	0.043	0.05	0.038	0.036	0.062	0.047	0.039	0.037	0.041	0.241	0.03	0.023	0.037	0.054	0.036	0.047	0.043	0.037	0.031	0.029	0.032	0.048	0.028	0.032	0.03	0.033	0.026	0.017	0.033	0.033	0.029	0.015
79	0.043	0.554919	0.066	0.033	0.037	0.043	0.033	0.031	0.036	0.046	0.03	0.033	0.043	0.037	0.032	0.058	0.035	0.032	0.031	0.037	0.134	0.029	0.025	0.051	0.064	0.035	0.038	0.029	0.03	0.03	0.028	0.024	0.036	0.026	0.023	0.024	0.028	0.022	0.035	0.046	0.034	0.034	0.018
80	0.123	0.992077	0.134	0.097	0.096	0.105	0.098	0.1	0.102	0.135	0.114	0.098	0.112	0.096	0.096	0.177	0.111	0.107	0.104	0.117	0.26	0.186	0.033	0.136	0.177	0.082	0.097	0.096	0.125	0.11	0.112	0.109	0.086	0.111	0.095	0.078	0.085	0.084	0.154	0.141	0.117	0.118	0.108
81	0.356	0.676052	0.373	0.32	0.293	0.336	0.323	0.31	0.293	0.377	0.361	0.319	0.382	0.308	0.318	0.43	0.312	0.309	0.298	0.336	0.385	0.553	0.028	0.417	0.37	0.267	0.332	0.324	0.339	0.322	0.319	0.321	0.312	0.33	0.291	0.283	0.269	0.27	0.457	0.423	0.392	0.376	0.353
82	1	0.674742	1	1	0.973	1	1	1	1	1	1	1	1	1	1	1	1	1	1	1	1	0.625	0.442	1	0.972	0.798	1	1	1	1	1	1	0.767	0.912	1	1	0.989	0.942	1	1	1	0.982	0.84
83	1	0.923064	1	1	1	1	1	1	1	1	1	1	1	1	1	1	1	1	1	1	1	1	1	1	1	1	1	1	1	1	1	1	0.887	1	1	1	1	1	1	1	1	1	0.997
84	1	1	1	1	1	1	1	1	1	1	1	1	1	1	1	1	1	1	1	1	1	1	1	0.884	0.724	1	1	1	1	1	1	1	0.879	1	1	1	1	1	1	1	1	1	0.954
85	0.777	0.737797	0.767	0.693	0.618	0.658	0.641	0.71	0.676	0.88	0.81	0.667	0.845	0.668	0.765	0.863	0.675	0.725	0.692	0.739	0.762	0.607	0.82	0.658	0.483	0.58	0.661	0.746	0.905	0.771	0.736	0.823	0.531	0.598	0.643	0.626	0.632	0.621	0.689	0.758	0.879	0.733	0.52
86	0.612	0.523424	0.537	0.575	0.515	0.55	0.524	0.57	0.553	0.67	0.647	0.595	0.734	0.534	0.574	0.723	0.59	0.585	0.589	0.623	0.584	0.466	0.495	0.529	0.34	0.41	0.539	0.581	0.669	0.601	0.61	0.628	0.599	0.467	0.521	0.506	0.528	0.489	0.478	0.709	0.796	0.704	0.688
87	0.453	0.417384	0.377	0.429	0.387	0.409	0.387	0.416	0.413	0.492	0.489	0.496	0.491	0.405	0.384	0.51	0.439	0.417	0.43	0.451	0.469	0.346	0.283	0.361	0.271	0.481	0.591	0.423	0.46	0.415	0.448	0.459	0.528	0.361	0.376	0.375	0.374	0.366	0.319	0.728	0.621	0.595	0.532
88	0.368	0.253757	0.294	0.331	0.29	0.32	0.297	0.314	0.321	0.368	0.369	0.372	0.357	0.31	0.291	0.367	0.322	0.332	0.323	0.345	0.344	0.238	0.218	0.252	0.179	0.527	0.314	0.318	0.339	0.296	0.33	0.331	0.387	0.248	0.259	0.248	0.266	0.258	0.221	0.602	0.473	0.428	0.364
89	0.207	0.205566	0.159	0.196	0.168	0.159	0.153	0.174	0.178	0.221	0.203	0.178	0.197	0.165	0.187	0.242	0.192	0.191	0.186	0.203	0.215	0.125	0.205	0.193	0.138	0.201	0.19	0.165	0.209	0.18	0.17	0.176	0.131	0.129	0.144	0.129	0.151	0.138	0.108	0.248	0.277	0.231	0.107
90	0.021	0.0995253	0.004	0.02	0.016	0.02	0.018	0.01	0.012	0.017	0.009	0.012	0.019	0.009	0.017	0.013	0.137	0.017	0.014	0.016	0.014	0.008	0.026	0.024	0.001	0.027	0.049	0.03	0.028	0.012	0.012	0.01	0.012	0.032	0.041	0.019	0.015	0.015	0.013	0.037	0.049	0.04	0.014
91	0.235	1	0.036	0.017	0.164	0.201	0.165	0.064	0.09	0.149	0.108	0.098	0.12	0.087	0.05	0	0.061	0.036	0.048	0.07	0.406	0.115	0.065	0.112	0.134	0.05	0.211	0.176	0.09	0.085	0.412	0.091	0.244	0.297	0.163	0.213	0.185	0.255	0.088	0.047	0	0.017	0.23
92	0.103	0.18039	0.109	0.072	0.078	0.067	0.059	0.059	0.062	0.072	0.054	0.067	0.067	0.053	0.062	0.056	0.041	0.046	0.056	0.052	0.086	0.074	0.067	0.066	0.047	0.068	0.102	0.25	0.049	0.049	0.071	0.061	0.067	0.059	0.062	0.084	0.078	0.071	0.055	0.067	0.08	0.057	0.103
93	0.132	0.120052	0.201	0.125	0.116	0.132	0.122	0.126	0.115	0.118	0.114	0.097	0.172	0.125	0.176	0.113	0.109	0.124	0.119	0.139	0.125	0.127	0.173	0.133	0.088	0.16	0.132	0.953	0.136	0.114	0.104	0.093	0.011	0.083	0.102	0.105	0.113	0.108	0.113	0.097	0.068	0.027	0.022
94	0.074	0.0896055	0.059	0.06	0.048	0.052	0.044	0.05	0.053	0.061	0.043	0.048	0.059	0.047	0.056	0.058	0.056	0.05	0.059	0.059	0.092	0.057	0.063	0.057	0.041	0.063	0.086	0.182	0.067	0.048	0.039	0.048	0.044	0.037	0.035	0.034	0.039	0.029	0.028	0.259	0.094	0.087	0.081
95	0.176	0.171386	0.133	0.163	0.145	0.155	0.136	0.145	0.15	0.181	0.149	0.185	0.154	0.156	0.123	0.162	0.164	0.135	0.155	0.163	0.154	0.16	0.119	0.14	0.086	0.132	0.164	0.132	0.116	0.111	0.131	0.135	0.189	0.138	0.106	0.116	0.106	0.111	0.072	0.606	0.316	0.287	0.329
96	0.214	0.191783	0.118	0.207	0.164	0.178	0.162	0.169	0.175	0.207	0.188	0.227	0.172	0.18	0.135	0.177	0.201	0.166	0.2	0.184	0.15	0.153	0.116	0.179	0.111	0.153	0.133	0.065	0.178	0.186	0.248	0.219	0.463	0.145	0.146	0.171	0.143	0.137	0.111	0.565	0.47	0.458	0.562
97	0.229	0.264855	0.146	0.218	0.2	0.206	0.191	0.195	0.189	0.25	0.201	0.24	0.197	0.207	0.159	0.219	0.223	0.189	0.217	0.208	0.198	0.171	0.141	0.209	0.128	0.187	0.172	0.09	0.177	0.205	0.231	0.221	0.706	0.195	0.178	0.194	0.165	0.18	0.14	0.514	0.458	0.446	0.543
98	0.204	0.190506	0.154	0.202	0.174	0.188	0.171	0.176	0.177	0.226	0.196	0.227	0.181	0.19	0.152	0.204	0.193	0.176	0.204	0.194	0.19	0.153	0.147	0.198	0.137	0.173	0.19	0.108	0.18	0.194	0.227	0.224	0.589	0.189	0.168	0.187	0.155	0.174	0.155	0.508	0.445	0.449	0.584
99	0.345	0.334556	0.396	0.331	0.295	0.322	0.309	0.327	0.326	0.38	0.359	0.348	0.371	0.325	0.35	0.4	0.341	0.353	0.346	0.364	0.367	0.277	0.424	0.405	0.279	0.322	0.325	0.35	0.466	0.325	0.395	0.385	0.321	0.316	0.325	0.32	0.313	0.313	0.375	0.441	0.417	0.362	0.332
100	0.708	0.382812	1	0.736	0.678	0.75	0.718	0.719	0.69	0.783	0.749	0.748	0.804	0.732	0.826	0.834	0.756	0.728	0.708	0.771	0.731	0.644	0.925	0.894	0.519	0.72	0.721	0.892	0.59	0.656	0.894	0.651	0.231	0.576	0.662	0.686	0.658	0.627	0.582	0.789	0.719	0.633	0.426
101	0.092	0.0643313	0.104	0.086	0.091	0.096	0.084	0.089	0.083	0.102	0.085	0.087	0.099	0.097	0.108	0.105	0.093	0.096	0.099	0.108	0.097	0.082	0.116	0.14	0.047	0.098	0.106	0.111	0.073	0.075	0.117	0.083	0.235	0.063	0.081	0.074	0.075	0.071	0.056	0.137	0.138	0.084	0.11
102	0.133	0.163398	0.107	0.111	0.103	0.106	0.094	0.103	0.105	0.131	0.104	0.12	0.114	0.116	0.105	0.134	0.126	0.112	0.119	0.122	0.132	0.08	0.115	0.149	0.071	0.107	0.11	0.092	0.106	0.106	0.143	0.195	0.803	0.079	0.087	0.091	0.089	0.075	0.065	0.207	0.259	0.138	0.155
103	0.146	0.120511	0.108	0.122	0.109	0.119	0.099	0.114	0.112	0.128	0.115	0.126	0.127	0.112	0.107	0.16	0.145	0.115	0.119	0.123	0.125	0.089	0.13	0.186	0.1	0.128	0.114	0.095	0.112	0.092	0.07	0.156	0.823	0.069	0.096	0.098	0.081	0.069	0.072	0.14	0.175	0.12	0.099
104	0.123	0.0602717	0.12	0.091	0.091	0.106	0.092	0.097	0.101	0.103	0.089	0.096	0.098	0.087	0.087	0.12	0.094	0.092	0.093	0.09	0.083	0.058	0.078	0.099	0.086	0.081	0.074	0.094	0.112	0.105	0.076	0.108	0.354	0.06	0.079	0.079	0.08	0.084	0.1	0.073	0.088	0.068	0.056
105	0.158	0.112555	0.201	0.144	0.125	0.158	0.151	0.151	0.167	0.16	0.168	0.151	0.173	0.149	0.163	0.233	0.148	0.169	0.148	0.155	0.142	0.123	0.162	0.172	0.21	0.15	0.118	0.175	0.25	0.197	0.132	0.139	0.227	0.161	0.16	0.16	0.148	0.165	0.261	0.162	0.163	0.137	0.134
106	1	0.814634	1	1	0.927	1	1	1	0.945	1	1	1	1	1	1	1	1	1	0.998	1	1	0.903	1	1	1	1	0.982	1	1	1	0.548	1	0.763	0.832	1	1	0.921	0.917	1	0.879	0.903	0.719	0.63
107	1	0.66862	1	1	0.945	1	1	1	1	1	1	1	1	1	1	1	1	1	1	1	1	0.913	1	1	1	1	0.994	1	1	1	0.634	0.923	0.803	0.948	1	1	0.967	0.991	1	0.954	0.845	0.706	0.662
108	1	1	1	1	1	1	1	1	1	1	1	1	1	1	1	1	1	1	1	1	1	1	1	1	1	1	1	1	1	1	0.498	1	1	1	1	1	1	1	1	1	1	1	1
109	1	1	1	1	1	1	1	1	1	1	1	1	1	1	1	1	1	1	1	1	1	1	1	1	1	1	1	1	1	1	0.83	0.993	0.983	1	1	1	1	1	1	1	1	1	1
110	0.683	0.350565	0.84	0.516	0.633	0.646	0.632	0.585	0.508	0.601	0.52	0.534	0.645	0.577	0.592	0.643	0.581	0.548	0.538	0.528	0.611	0.576	0.647	0.712	0.447	0.619	0.561	0.794	0.396	0.814	0.6	0.989	0.375	0.308	0.39	0.463	0.415	0.442	0.36	0.464	0.468	0.426	0.444
111	0.175	0.0964479	0.186	0.117	0.155	0.162	0.146	0.156	0.149	0.174	0.137	0.145	0.173	0.149	0.168	0.168	0.162	0.159	0.149	0.162	0.153	0.126	0.162	0.2	0.074	0.142	0.137	0.174	0.13	0.136	0.223	0.186	0.163	0.061	0.091	0.083	0.092	0.089	0.086	0.109	0.113	0.11	0.15
112	0.19	0.206057	0.161	0.145	0.158	0.187	0.148	0.167	0.171	0.204	0.187	0.177	0.175	0.15	0.176	0.156	0.173	0.166	0.108	0.116	0.13	0.135	0.21	0.209	0.066	0.146	0.139	0.143	0.158	0.166	0.167	0.266	0.727	0.103	0.133	0.089	0.092	0.089	0.105	0.125	0.128	0.097	0.188
113	0.194	0.343231	0.176	0.138	0.147	0.147	0.13	0.19	0.176	0.203	0.175	0.164	0.17	0.162	0.142	0.2	0.183	0.162	0.136	0.143	0.191	0.142	0.165	0.196	0.102	0.144	0.143	0.14	0.161	0.164	0.173	0.251	0.246	0.145	0.165	0.141	0.122	0.116	0.112	0.167	0.178	0.16	0.236
114	0.168	0.23359	0.139	0.137	0.133	0.133	0.116	0.144	0.141	0.16	0.14	0.151	0.15	0.139	0.131	0.172	0.154	0.134	0.138	0.149	0.168	0.121	0.141	0.173	0.084	0.134	0.135	0.134	0.126	0.13	0.14	0.181	0.512	0.12	0.137	0.11	0.114	0.1	0.118	0.153	0.149	0.116	0.222
115	0.168	0.157047	0.143	0.167	0.14	0.149	0.131	0.144	0.148	0.177	0.158	0.177	0.163	0.159	0.145	0.179	0.174	0.149	0.16	0.17	0.175	0.129	0.153	0.192	0.098	0.152	0.157	0.133	0.13	0.143	0.14	0.169	0.664	0.105	0.138	0.128	0.114	0.11	0.122	0.183	0.196	0.157	0.261
116	0.155	0.191783	0.108	0.157	0.143	0.141	0.122	0.136	0.133	0.158	0.131	0.156	0.155	0.147	0.135	0.195	0.174	0.136	0.138	0.171	0.181	0.122	0.142	0.192	0.108	0.144	0.126	0.116	0.126	0.128	0.115	0.131	0.294	0.119	0.154	0.142	0.126	0.118	0.146	0.211	0.176	0.162	0.194
117	0.077	0.0676706	0.061	0.07	0.064	0.07	0.055	0.06	0.062	0.073	0.064	0.076	0.076	0.065	0.065	0.077	0.081	0.064	0.072	0.078	0.073	0.059	0.072	0.088	0.037	0.068	0.066	0.053	0.067	0.069	0.064	0.06	0.1	0.102	0.067	0.081	0.101	0.067	0.067	0.088	0.1	0.081	0.074
118	0.042	0.0334588	0.029	0.043	0.034	0.037	0.03	0.033	0.03	0.033	0.034	0.038	0.03	0.029	0.028	0.025	0.03	0.026	0.027	0.029	0.027	0.027	0.035	0.043	0.014	0.033	0.028	0.028	0.027	0.031	0.027	0.026	0.054	0.052	0.037	0.052	0.223	0.032	0.036	0.044	0.033	0.027	0.021
119	0.086	0.0626616	0.074	0.073	0.075	0.066	0.061	0.06	0.053	0.066	0.048	0.059	0.058	0.052	0.051	0.051	0.054	0.043	0.049	0.05	0.056	0.063	0.062	0.071	0.033	0.062	0.057	0.062	0.049	0.056	0.045	0.041	0.145	0.066	0.061	0.055	0.182	0.04	0.083	0.073	0.057	0.05	0.053
120	0.08	0.0673433	0.058	0.062	0.062	0.066	0.052	0.063	0.062	0.074	0.057	0.074	0.074	0.064	0.062	0.064	0.074	0.057	0.067	0.066	0.065	0.056	0.067	0.072	0.041	0.057	0.061	0.049	0.061	0.061	0.06	0.06	0.086	0.064	0.069	0.048	0.092	0.051	0.082	0.066	0.05	0.045	0.044
121	0.238	0.228679	0.183	0.223	0.205	0.217	0.195	0.209	0.208	0.249	0.221	0.288	0.201	0.213	0.161	0.205	0.236	0.195	0.224	0.21	0.227	0.18	0.173	0.204	0.158	0.19	0.234	0.131	0.183	0.215	0.21	0.246	0.378	0.196	0.225	0.208	0.169	0.175	0.191	0.387	0.301	0.284	0.292
122	0.317	0.259421	0.259	0.315	0.3	0.311	0.29	0.292	0.291	0.341	0.308	0.417	0.267	0.322	0.225	0.287	0.322	0.282	0.305	0.305	0.321	0.289	0.24	0.305	0.203	0.306	0.345	0.188	0.232	0.271	0.287	0.316	0.654	0.239	0.298	0.27	0.259	0.246	0.253	0.514	0.491	0.45	0.524
123	0.126	0.100802	0.112	0.106	0.101	0.109	0.095	0.104	0.106	0.128	0.108	0.142	0.102	0.112	0.092	0.109	0.118	0.108	0.115	0.112	0.116	0.095	0.106	0.113	0.078	0.112	0.119	0.089	0.099	0.105	0.107	0.113	0.15	0.106	0.129	0.09	0.094	0.103	0.163	0.11	0.112	0.115	0.1
124	0.274	0.364937	0.268	0.427	0.241	0.269	0.252	0.266	0.247	0.335	0.303	0.339	0.319	0.239	0.23	0.282	0.266	0.204	0.227	0.252	0.266	0.244	0.231	0.365	0.133	0.276	0.232	0.198	0.309	0.272	0.248	0.192	0.288	0.223	0.252	0.295	0.273	0.313	0.386	0.429	0.418	0.426	0.176
125	0.101	0.119823	0.077	0.107	0.092	0.094	0.09	0.09	0.081	0.118	0.089	0.097	0.085	0.084	0.077	0.099	0.09	0.067	0.078	0.085	0.087	0.086	0.086	0.121	0.047	0.096	0.086	0.077	0.071	0.074	0.071	0.062	0.082	0.105	0.089	0.08	0.087	0.074	0.153	0.14	0.145	0.125	0.077
126	0.1	0.113996	0.089	0.081	0.075	0.076	0.064	0.073	0.078	0.088	0.068	0.083	0.093	0.071	0.083	0.11	0.117	0.087	0.092	0.101	0.095	0.061	0.095	0.095	0.077	0.073	0.075	0.072	0.074	0.077	0.076	0.06	0.092	0.078	0.084	0.071	0.071	0.081	0.13	0.088	0.061	0.068	0.048
127	0.096	0.0563104	0.082	0.074	0.079	0.08	0.073	0.077	0.074	0.083	0.062	0.083	0.07	0.068	0.063	0.07	0.074	0.061	0.07	0.064	0.064	0.054	0.062	0.09	0.073	0.071	0.071	0.061	0.068	0.097	0.035	0.062	0.088	0.086	0.067	0.062	0.056	0.075	0.095	0.057	0.041	0.042	0.049
128	0.232	0.194926	0.197	0.202	0.193	0.202	0.173	0.189	0.201	0.217	0.188	0.266	0.193	0.194	0.15	0.217	0.244	0.194	0.209	0.2	0.22	0.157	0.169	0.229	0.187	0.18	0.21	0.136	0.183	0.183	0.178	0.167	0.25	0.28	0.169	0.202	0.188	0.251	0.151	0.205	0.182	0.177	0.184
129	0.262	0.184744	0.246	0.225	0.218	0.224	0.2	0.219	0.215	0.247	0.206	0.275	0.218	0.196	0.182	0.222	0.22	0.197	0.214	0.207	0.212	0.169	0.197	0.229	0.26	0.2	0.205	0.181	0.225	0.205	0.153	0.163	0.206	0.282	0.195	0.208	0.185	0.242	0.216	0.163	0.151	0.148	0.14
130	0.211	0.176985	0.202	0.174	0.152	0.162	0.136	0.162	0.18	0.181	0.15	0.222	0.162	0.14	0.14	0.164	0.194	0.168	0.17	0.166	0.165	0.111	0.159	0.185	0.172	0.142	0.152	0.136	0.172	0.184	0.144	0.143	0.18	0.254	0.166	0.162	0.151	0.186	0.15	0.104	0.112	0.097	0.092
131	0.086	0.0541169	0.081	0.073	0.067	0.068	0.061	0.065	0.056	0.071	0.044	0.069	0.058	0.054	0.057	0.061	0.075	0.056	0.06	0.059	0.053	0.048	0.072	0.084	0.119	0.073	0.07	0.061	0.043	0.063	0.059	0.065	0.035	0.201	0.069	0.066	0.041	0.055	0.04	0.022	0.034	0.033	0.014
132	0.069	0.0541824	0.065	0.067	0.06	0.058	0.059	0.059	0.053	0.058	0.052	0.074	0.059	0.06	0.067	0.077	0.088	0.062	0.068	0.069	0.063	0.061	0.089	0.097	0.181	0.091	0.079	0.079	0.056	0.055	0.056	0.05	0.049	0.227	0.1	0.066	0.084	0.102	0.108	0.042	0.063	0.064	0.031
133	0.129	0.0456376	0.168	0.134	0.121	0.134	0.136	0.127	0.11	0.133	0.121	0.154	0.12	0.132	0.141	0.17	0.172	0.134	0.137	0.149	0.125	0.141	0.174	0.196	0.323	0.197	0.157	0.174	0.12	0.123	0.117	0.1	0.137	0.628	0.17	0.112	0.163	0.299	0.249	0.096	0.1	0.103	0.108
134	0.557	0.434867	0.816	0.596	0.517	0.608	0.603	0.592	0.538	0.615	0.636	0.622	0.556	0.572	0.63	0.637	0.614	0.593	0.6	0.637	0.65	0.552	0.827	0.714	0.851	0.649	0.599	0.721	0.839	0.701	0.721	0.727	0.421	1	0.623	0.857	0.821	1	1	0.413	0.418	0.381	0.35
135	1	1	1	1	1	1	1	1	1	1	1	1	1	1	1	1	1	1	1	1	1	1	1	1	1	1	1	1	1	1	1	1	1	1	1	1	1	1	1	1	1	1	1
136	1	0.522344	1	1	1	1	1	1	1	1	1	1	1	1	1	1	1	1	1	1	1	1	1	1	1	1	1	1	0.909	1	1	0.858	0.865	0.961	1	1	1	1	1	0.94	1	0.76	1
137	1	0.284858	1	0.858	1	1	1	0.958	0.815	0.999	0.833	0.94	0.902	0.971	0.989	1	1	0.86	0.816	0.922	0.909	0.934	0.915	1	0.904	1	0.898	1	0.566	0.759	0.598	0.532	0.456	0.628	1	1	1	1	0.858	0.538	0.596	0.461	0.7
138	1	1	1	1	1	1	1	1	1	1	1	1	1	1	1	1	1	1	1	1	1	1	1	1	1	1	1	1	1	1	1	1	1	1	1	1	1	1	1	1	1	1	1
139	0.929	0.452087	1	0.894	0.875	0.963	0.907	0.92	0.853	0.939	0.902	1	0.946	0.953	1	0.944	1	0.935	0.914	0.974	0.929	0.838	1	1	0.591	0.91	0.906	1	0.864	0.936	0.884	0.794	0.566	1	1	0.781	1	1	0.938	0.461	0.574	0.405	0.471
140	0.267	0.132231	0.336	0.254	0.24	0.255	0.231	0.261	0.23	0.252	0.249	0.281	0.269	0.258	0.29	0.271	0.302	0.258	0.274	0.285	0.259	0.234	0.319	0.333	0.173	0.291	0.272	0.308	0.231	0.241	0.228	0.216	0.152	1	0.322	0.239	0.358	0.67	0.32	0.106	0.155	0.102	0.098
141	0.115	0.0777214	0.118	0.123	0.091	0.092	0.08	0.096	0.08	0.093	0.087	0.114	0.102	0.087	0.101	0.104	0.118	0.087	0.102	0.103	0.088	0.081	0.127	0.136	0.054	0.133	0.113	0.106	0.08	0.088	0.076	0.075	0.118	0.253	0.124	0.099	0.121	0.135	0.073	0.01	0.049	0.051	0.033
142	0.069	0.0331642	0.067	0.082	0.063	0.058	0.056	0.057	0.049	0.062	0.051	0.069	0.049	0.057	0.051	0.056	0.061	0.047	0.058	0.052	0.054	0.068	0.086	0.083	0.048	0.104	0.103	0.094	0.041	0.062	0.047	0.051	0.133	0.111	0.123	0.086	0.069	0.052	0.054	0.017	0.047	0.07	0.064
143	0.106	0.0832215	0.088	0.102	0.101	0.1	0.093	0.086	0.082	0.103	0.081	0.106	0.077	0.096	0.078	0.11	0.106	0.083	0.092	0.092	0.099	0.086	0.1	0.11	0.121	0.117	0.117	0.083	0.072	0.095	0.09	0.09	0.241	0.135	0.145	0.103	0.097	0.099	0.114	0.069	0.108	0.1	0.105
144	0.231	0.143297	0.193	0.214	0.219	0.233	0.216	0.2	0.195	0.239	0.195	0.267	0.182	0.23	0.167	0.228	0.246	0.196	0.211	0.211	0.224	0.185	0.179	0.224	0.244	0.232	0.239	0.141	0.146	0.198	0.205	0.184	0.468	0.356	0.262	0.24	0.202	0.231	0.23	0.142	0.211	0.231	0.299
145	0.641	0.506597	0.496	0.661	0.624	0.668	0.643	0.604	0.615	0.712	0.637	0.969	0.523	0.697	0.437	0.565	0.691	0.59	0.643	0.598	0.714	0.616	0.49	0.575	0.557	0.608	0.747	0.349	0.488	0.647	0.667	0.682	1	0.726	0.749	0.635	0.618	0.688	0.674	0.588	0.731	0.728	0.97
146	0.968	0.831658	0.762	1	0.971	1	0.987	0.912	0.937	1	0.95	1	0.796	1	0.651	0.756	1	0.891	0.981	0.89	1	0.963	0.667	0.828	0.692	0.886	1	0.522	0.71	0.951	0.963	0.996	1	0.871	1	0.916	0.888	0.938	0.414	0.841	1	1	1
147	0.286	0.245638	0.262	0.275	0.27	0.281	0.254	0.238	0.278	0.289	0.246	0.363	0.248	0.293	0.219	0.224	0.318	0.265	0.291	0.272	0.297	0.248	0.21	0.29	0.178	0.253	0.307	0.184	0.227	0.266	0.287	0.261	0.717	0.308	0.311	0.266	0.275	0.3	0.397	0.157	0.271	0.235	0.286
148	0.114	0.0853495	0.093	0.149	0.125	0.125	0.112	0.114	0.111	0.143	0.107	0.14	0.118	0.127	0.111	0.085	0.122	0.109	0.125	0.133	0.127	0.135	0.124	0.17	0.075	0.153	0.156	0.12	0.107	0.127	0.124	0.133	0.426	0.212	0.196	0.132	0.153	0.157	0.181	0.082	0.187	0.121	0.095
149	0.024	0.0249468	0.028	0.036	0.025	0.026	0.021	0.026	0.027	0.039	0.013	0.014	0.022	0.024	0.027	0.009	0.034	0.03	0.027	0.03	0.021	0.024	0.02	0.049	0.002	0.04	0.033	0.027	0.03	0.031	0.034	0.034	0.171	0.064	0.062	0.024	0.035	0.041	0.051	0	0.024	0.018	0.012
150	0.074	0.0842036	0.073	0.108	0.068	0.074	0.068	0.081	0.077	0.099	0.082	0.059	0.076	0.075	0.074	0.058	0.075	0.073	0.087	0.081	0.091	0.081	0.084	0.099	0.06	0.091	0.104	0.069	0.079	0.114	0.102	0.113	0.238	0.091	0.135	0.109	0.104	0.088	0.073	0.059	0.093	0.079	0.117
151	0.319	0.198068	0.28	0.324	0.306	0.323	0.306	0.302	0.29	0.35	0.298	0.388	0.268	0.323	0.23	0.156	0.312	0.262	0.266	0.271	0.292	0.271	0.239	0.306	0.161	0.286	0.332	0.197	0.165	0.257	0.246	0.227	0.529	0.158	0.236	0.215	0.2	0.173	0.129	0.168	0.261	0.243	0.38
152	0.23	0.161991	0.225	0.255	0.245	0.243	0.231	0.238	0.211	0.247	0.212	0.285	0.207	0.252	0.193	0.131	0.24	0.206	0.226	0.229	0.238	0.26	0.225	0.258	0.139	0.311	0.332	0.266	0.196	0.285	0.237	0.25	0.275	0.28	0.316	0.299	0.247	0.29	0.248	0.099	0.176	0.227	0.204
153	0.148	0.0719594	0.122	0.142	0.134	0.144	0.126	0.136	0.131	0.144	0.125	0.099	0.129	0.152	0.127	0.075	0.15	0.124	0.125	0.141	0.122	0.118	0.121	0.155	0.046	0.117	0.142	0.106	0.104	0.133	0.124	0.114	0.117	0.165	0.151	0.143	0.128	0.15	0.108	0.036	0.07	0.08	0.098
154	0.081	0.0745785	0.076	0.094	0.069	0.085	0.07	0.081	0.078	0.085	0.08	0.024	0.08	0.081	0.077	0.06	0.102	0.073	0.078	0.081	0.083	0.085	0.068	0.097	0.035	0.067	0.085	0.073	0.079	0.093	0.08	0.089	0.031	0.162	0.138	0.133	0.11	0.13	0.093	0.01	0.059	0.075	0.053
155	0.108	0.175937	0.124	0.172	0.107	0.144	0.11	0.129	0.117	0.141	0.133	0.079	0.121	0.123	0.108	0.11	0.143	0.115	0.122	0.123	0.136	0.141	0.103	0.136	0.066	0.116	0.149	0.112	0.133	0.197	0.15	0.171	0.169	0.224	0.197	0.229	0.181	0.204	0.159	0.03	0.054	0.161	0.116
156	0.248	0.166803	0.243	0.295	0.213	0.242	0.214	0.248	0.24	0.259	0.256	0.226	0.227	0.255	0.212	0.199	0.276	0.235	0.255	0.243	0.256	0.254	0.221	0.26	0.133	0.225	0.274	0.195	0.229	0.303	0.291	0.294	0.476	0.335	0.337	0.337	0.302	0.311	0.214	0.127	0.095	0.158	0.338
157	0.511	0.241676	0.5	0.465	0.489	0.522	0.485	0.472	0.422	0.506	0.41	0.503	0.402	0.486	0.379	0.357	0.502	0.412	0.403	0.422	0.429	0.46	0.329	0.436	0.249	0.386	0.443	0.325	0.286	0.383	0.394	0.358	0.606	0.311	0.366	0.362	0.339	0.331	0.242	0.248	0.345	0.55	0.538
158	0.456	0.203307	0.41	0.385	0.442	0.457	0.433	0.407	0.351	0.428	0.338	0.409	0.333	0.437	0.313	0.325	0.441	0.344	0.336	0.357	0.35	0.404	0.277	0.374	0.167	0.327	0.382	0.27	0.203	0.29	0.302	0.282	0.745	0.227	0.307	0.282	0.3	0.28	0.189	0.241	0.428	0.349	0.606
159	0.565	0.392896	0.527	0.565	0.528	0.559	0.533	0.552	0.503	0.573	0.511	0.633	0.466	0.578	0.43	0.462	0.583	0.515	0.505	0.522	0.52	0.566	0.384	0.484	0.29	0.472	0.535	0.368	0.427	0.562	0.568	0.585	1	0.572	0.61	0.547	0.516	0.585	0.466	0.2	0.451	0.476	0.783
160	0.579	0.508234	0.514	0.592	0.546	0.576	0.555	0.581	0.529	0.577	0.549	0.67	0.488	0.634	0.464	0.536	0.602	0.538	0.529	0.567	0.544	0.596	0.415	0.521	0.359	0.506	0.545	0.384	0.429	0.577	0.574	0.6	1	0.647	0.719	0.614	0.51	0.609	0.468	0.259	0.549	0.452	0.88
161	0.419	0.278704	0.391	0.448	0.383	0.405	0.384	0.398	0.373	0.444	0.39	0.457	0.346	0.444	0.319	0.378	0.444	0.363	0.374	0.387	0.389	0.413	0.283	0.365	0.279	0.333	0.385	0.26	0.294	0.421	0.402	0.421	0.789	0.461	0.443	0.428	0.384	0.409	0.319	0.188	0.406	0.391	0.653
162	0.474	0.323621	0.426	0.464	0.431	0.454	0.43	0.436	0.41	0.485	0.408	0.523	0.381	0.484	0.329	0.407	0.49	0.398	0.412	0.414	0.429	0.459	0.3	0.385	0.252	0.342	0.408	0.283	0.336	0.419	0.412	0.427	0.808	0.454	0.469	0.455	0.377	0.422	0.307	0.182	0.398	0.387	0.745
163	0.468	0.317859	0.418	0.474	0.423	0.444	0.435	0.441	0.414	0.476	0.415	0.552	0.383	0.489	0.332	0.39	0.491	0.419	0.432	0.428	0.44	0.511	0.302	0.395	0.277	0.345	0.406	0.293	0.318	0.438	0.443	0.455	0.839	0.463	0.514	0.464	0.392	0.469	0.333	0.214	0.423	0.386	0.651
164	0.727	0.483745	0.605	0.992	0.794	0.795	0.787	0.751	0.582	0.684	0.671	0.904	0.587	0.811	0.553	0.711	0.768	0.597	0.599	0.661	0.593	0.82	0.453	0.651	0.502	0.608	0.685	0.503	0.505	0.797	0.614	0.631	1	0.718	1	0.939	0.695	0.786	0.669	0.545	1	0.976	1
165	0.423	0.323457	0.412	0.42	0.376	0.409	0.404	0.393	0.36	0.441	0.378	0.474	0.341	0.433	0.316	0.342	0.435	0.376	0.382	0.385	0.396	0.473	0.277	0.369	0.264	0.347	0.362	0.309	0.321	0.438	0.413	0.44	0.94	0.483	0.526	0.461	0.384	0.439	0.387	0.24	0.395	0.42	0.561
166	0.684	0.486986	0.642	0.761	0.651	0.696	0.681	0.664	0.594	0.709	0.625	0.827	0.567	0.716	0.515	0.569	0.719	0.599	0.618	0.645	0.673	0.783	0.467	0.63	0.485	0.656	0.671	0.491	0.528	0.692	0.649	0.68	1	0.728	0.808	0.677	0.66	0.746	0.661	0.403	0.719	0.702	1
167	0.405	0.322704	0.416	0.441	0.381	0.42	0.416	0.381	0.334	0.406	0.351	0.431	0.366	0.405	0.312	0.363	0.472	0.389	0.416	0.434	0.482	0.597	0.322	0.391	0.281	0.482	0.477	0.382	0.324	0.433	0.359	0.396	0.717	0.383	0.465	0.396	0.44	0.489	0.472	0.239	0.434	0.436	1
168	0.475	0.319398	0.525	0.411	0.47	0.528	0.542	0.428	0.376	0.494	0.412	0.476	0.418	0.468	0.371	0.403	0.479	0.41	0.438	0.5	0.482	0.619	0.434	0.445	0.304	0.444	0.452	0.398	0.44	0.475	0.431	0.458	0.451	0.404	0.526	0.348	0.468	0.427	0.593	0.16	0.308	0.376	0.589
169	1	0.86623	1	1	1	1	1	1	1	1	1	1	1	1	1	1	1	1	1	1	1	1	1	1	1	1	1	1	1	1	1	1	1	1	1	1	1	1	1	0.63	0.981	0.93	1
170	0.6	0.320871	0.761	0.475	0.623	0.639	0.61	0.516	0.458	0.553	0.381	0.427	0.561	0.545	0.567	0.509	0.548	0.595	0.555	0.624	0.631	0.848	0.533	0.582	0.424	0.616	0.426	0.88	0.425	0.607	0.481	0.429	0.389	0.351	0.552	0.472	0.563	0.564	0.69	0.318	0.263	0.3	0.452
171	1	0.819774	1	1	1	1	1	1	1	1	1	1	1	1	1	1	1	1	1	1	1	1	1	1	1	1	1	1	1	1	1	1	1	1	1	1	1	1	1	0.503	0.846	0.838	1
172	1	0.735276	1	1	1	1	1	1	1	1	1	1	1	1	1	1	1	1	1	1	1	1	1	1	1	1	1	1	1	1	1	1	1	1	1	1	1	1	1	0.505	0.848	0.93	1
173	0.64	0.478671	0.73	0.761	0.691	0.823	0.712	0.98	0.665	0.763	0.607	0.945	0.714	0.699	0.738	0.854	0.827	0.869	0.791	0.805	0.718	1	0.733	0.798	1	0.965	0.677	0.844	0.775	0.977	0.892	0.844	0.993	0.746	0.928	0.756	0.845	1	1	0.341	0.596	0.835	1
174	1	1	1	1	1	1	1	1	1	1	1	1	1	1	1	1	1	1	1	1	1	1	1	1	1	1	1	1	1	1	1	1	1	1	1	1	1	1	1	0.868	0.64	0.812	1
175	1	1	1	1	1	1	1	1	1	1	1	1	1	1	1	1	1	1	1	1	1	1	1	1	1	1	1	1	1	1	1	1	1	1	1	1	1	1	1	1	1	1	1
