# Supplementary material for: Evaluating our ability to predict the structural disruption of RNA by SNPs
Source: BMC Genomics. 2012 Jun 18;13(Suppl 4):S6. doi: 10.1186/1471-2164-13-S4-S6 (PMC3303743; doi:10.1186/1471-2164-13-S4-S6)
Supplement: Additional file 5 — eSDC and SHAPE data for the Glycine Riboswitch with Glycine RNA construct. [file 1471-2164-13-S4-S6-S5.xls]

## Sheet: eSDC
>GlycineRS_wGlyc
GGACAGAGAGGAUAUGAGGAGAGAUUUCAUUUUAAUGAAACACCGAAGAAGUAAAUCUUUCAGGUAAAAAGGACUCAUAUUGGACGAACCUCUGGAGAGCUUAUCUAAGAGAUAACACCGAAGGAGCAAAGCUAAUUUUAGCCUAAACUCUCAGGUAAAAGGACGGAGAAAACACAACAAAGAAACAACAACAACAAC
G11C	eSDC	1.02087
A12U	eSDC	1.13631
U13A	eSDC	1.43727
A14U	eSDC	0.414757
U15A	eSDC	0.873901
G16C	eSDC	0.731541
A17U	eSDC	0.195297
G18C	eSDC	0.615778
G19C	eSDC	0.374238
A20U	eSDC	0.476199
G21C	eSDC	0.57184
A22U	eSDC	0.633345
G23C	eSDC	0.571811
A24U	eSDC	0.524219
U25A	eSDC	0.312211
C28G	eSDC	1.06795
A29U	eSDC	0.899292
U33A	eSDC	0.613607
A34U	eSDC	0.627474
A35U	eSDC	0.318303
U36A	eSDC	0.959516
G37C	eSDC	1.11523
A38U	eSDC	0.521002
A39U	eSDC	0.372477
A40U	eSDC	0.654743
C41G	eSDC	0.39558
A42U	eSDC	0.48646
C43G	eSDC	0.821034
C44G	eSDC	1.38232
G45C	eSDC	0.461121
A46U	eSDC	0.576847
A47U	eSDC	0.366534
G48C	eSDC	0.366372
A49U	eSDC	0.421476
A50U	eSDC	0.458221
G51C	eSDC	0.947777
U52A	eSDC	0.459682
A53U	eSDC	0.868478
A55U	eSDC	0.425615
U56A	eSDC	0.476844
C57G	eSDC	0.87965
U58A	eSDC	1.42006
U59A	eSDC	0.56515
C61G	eSDC	0.883545
A62U	eSDC	0.448044
G63C	eSDC	0.424264
G64C	eSDC	0.856594
U65A	eSDC	0.301069
A66U	eSDC	0.525652
A67U	eSDC	0.340723
A68U	eSDC	0.446904
A69U	eSDC	0.507645
A70U	eSDC	0.505934
G71C	eSDC	0.436938
G72C	eSDC	0.573165
A73U	eSDC	0.403511
U75A	eSDC	0.638892
C76G	eSDC	0.656089
A77U	eSDC	0.441979
U78A	eSDC	1.10189
U80A	eSDC	0.794648
U81A	eSDC	0.402425
G82C	eSDC	0.44078
G83C	eSDC	0.36074
A84U	eSDC	0.533627
C85G	eSDC	0.342929
G86C	eSDC	0.39893
A87U	eSDC	0.359806
A88U	eSDC	0.451075
C89G	eSDC	0.508122
U93A	eSDC	0.454597
G95C	eSDC	0.595184
G97C	eSDC	1.15087
U113A	eSDC	1.74839
G154C	eSDC	1.63049
A157U	eSDC	0.737143
A158U	eSDC	0.849503
A159U	eSDC	1.17234
A160U	eSDC	0.924726
A163U	eSDC	1.0541
C164G	eSDC	1.60496

## Sheet: glyc.data.txt
SEQPOS	WT	G11C	A12U	U13A	A14U	U15A	G16C	A17U	G18C	G19C	A20U	G21C	A22U	G23C	A24U	U25A	C28G	A29U	U33A	A34U	A35U	U36A	G37C	A38U	A39U	A40U	C41G	A42U	C43G	C44G	G45C	A46U	A47U	G48C	A49U	A50U	G51C	U52A	A53U	A55U	U56A	C57G	U58A	U59A	C61G	A62U	G63C	G64C	U65A
15	0.043	0.038	0.193	0.084	0.172	0.985	0.148	0.065	0.051	0.048	0.048	0.022	0.076	0.061	0.049	0.032	0.022	0.048	0.031	0.067	0.053	0.045	0.062	0.051	0.042	0.059	0.013	0.055	0.065	0.018	0.067	0.043	0.056	0.056	0.011	0.113	0.05	0.049	0.083	0.03	0.07	0.028	0.021	0.049	0.048	0.075	0.047	0.053	0.056
16	0.045	0.087	0.095	0.094	0.161	0.271	0.149	0.07	0.044	0.106	0.011	0.074	0.147	0.125	0.036	0.066	0.051	0.095	0.076	0.055	0.093	0.041	0.058	0.06	0.042	0.057	0.034	0.05	0.125	0.04	0.128	0.098	0.105	0.101	0.062	0.053	0.094	0.106	0.167	0.044	0.057	0.072	0.032	0.113	0.115	0.142	0.047	0.057	0.115
17	0.035	0.02	0.033	0.023	0.058	0.071	0.074	0.055	0.085	0.076	0.071	0.047	0.021	0.017	0.109	0.015	0.019	0.041	0.044	0.114	0.037	0.068	0.085	0.117	0.097	0.098	0.082	0.098	0.038	0	0.037	0.024	0.03	0.029	0.092	0.081	0.028	0.029	0.059	0.075	0.142	0.023	0.076	0.033	0.033	0.05	0.097	0.11	0.032
18	0.011	0.021	0.025	0.023	0.052	0.04	0.046	0.03	0.048	0.004	0.019	0.074	0.078	0.024	0.02	0.014	0.037	0.038	0.026	0.031	0.032	0.015	0.031	0.024	0.016	0.025	0	0.028	0.051	0	0.053	0.047	0.029	0.039	0.014	0.013	0.028	0.03	0.061	0.011	0.035	0.029	0.008	0.048	0.08	0.072	0.031	0.033	0.037
19	0.028	0.033	0.018	0.026	0.062	0.04	0.088	0.024	0.212	0.05	0.093	0.072	0.122	0.088	0.011	0.016	0.045	0.046	0.013	0.017	0.037	0.019	0.052	0.041	0.017	0.023	0.03	0.042	0.087	0.018	0.065	0.091	0.045	0.081	0.008	0.026	0.052	0.057	0.08	0.026	0.05	0.039	0.025	0.062	0.108	0.105	0.057	0.061	0.044
20	0.177	0.323	0.311	0.312	0.307	0.516	1	0.431	0.305	0.347	0.34	0.378	0.807	0.355	0.275	0.29	0.27	0.502	0.305	0.261	0.398	0.199	0.305	0.4	0.245	0.291	0.482	0.177	0.453	0.339	0.605	0.37	0.322	0.365	0.242	0.199	0.395	0.376	0.56	0.259	0.28	0.212	0.22	0.373	0.311	0.408	0.173	0.239	0.356
21	1	1	1	1	1	1	1	1	1	1	1	1	1	1	1	1	1	1	1	1	1	1	1	1	1	1	1	1	1	1	1	1	1	1	1	1	1	1	1	1	1	1	1	1	1	1	1	1	1
22	0.52	0.726	0.734	0.711	1	0.848	0.868	0.827	1	1	1	1	1	0.858	1	0.702	0.706	1	0.707	0.923	0.784	0.801	1	1	0.85	1	1	0.701	1	0.807	1	0.863	0.739	0.957	0.772	0.794	1	1	0.99	0.74	1	0.533	0.901	0.863	0.721	0.961	0.649	0.759	0.777
23	0.578	0.584	0.55	0.622	0.639	0.699	1	0.942	0.651	0.804	0.834	0.67	1	0.582	0.738	0.433	1	1	0.754	0.74	0.703	0.839	0.705	0.894	0.797	0.702	0.65	0.601	1	0.673	1	0.912	0.846	0.744	0.886	0.656	0.76	0.828	0.899	0.758	0.953	0.543	0.751	0.629	0.77	0.913	0.667	0.819	0.657
24	1	1	1	1	1	1	1	1	1	1	1	1	1	0.967	1	1	0.773	1	1	1	1	1	1	1	1	0.706	1	1	1	1	1	1	1	1	1	1	1	1	1	1	1	1	1	1	1	1	1	1	1
25	0.362	0.248	0.231	0.234	0.367	0.274	0.216	0.321	0.232	0.345	0.337	0.331	0.313	0.266	0.236	0.382	0.177	0.293	0.211	0.309	0.322	0.254	0.404	0.385	0.316	0.448	0.234	0.288	0.328	0.239	0.249	0.307	0.333	0.351	0.289	0.272	0.323	0.336	0.33	0.268	0.381	0.241	0.257	0.316	0.298	0.388	0.26	0.289	0.293
26	0.109	0.06	0.056	0.052	0.121	0.058	0.043	0.087	0.04	0.093	0.079	0.076	0.075	0.072	0.078	0.11	0.116	0.071	0.023	0.076	0.096	0.062	0.215	0.159	0.068	0.455	0.035	0.065	0.091	0.029	0.049	0.067	0.077	0.082	0.051	0.055	0.087	0.078	0.067	0.056	0.075	0.042	0.042	0.064	0.059	0.094	0.05	0.05	0.061
27	0.032	0.002	0.007	0	0.048	0.005	0.009	0.032	0	0.011	0.014	0.001	0.011	0.022	0.032	0.03	0.208	0.039	0	0.013	0.041	0.014	0.346	0.205	0.012	0.768	0.003	0.009	0.014	0	0.008	0	0.015	0.02	0	0	0.033	0.012	0.021	0.007	0.004	0.006	0	0.003	0.001	0.015	0.001	0	0.007
28	0.061	0.044	0.072	0.065	0.133	0.071	0.102	0.132	0.058	0.066	0.089	0.084	0.134	0.103	0.11	0.069	0.701	0.197	0.099	0.13	0.115	0.123	1	0.175	0.114	0.203	0.054	0.112	0.143	0.04	0.117	0.102	0.097	0.076	0.048	0.066	0.09	0.099	0.109	0.06	0.088	0.068	0.053	0.081	0.089	0.103	0.082	0.106	0.105
29	0.163	0.1	0.109	0.112	0.188	0.137	0.188	0.207	0.108	0.14	0.15	0.15	0.16	0.165	0.178	0.142	1	0.901	0.071	0.126	0.256	0.412	1	0.279	0.221	0.241	0.238	0.134	0.197	0.097	0.158	0.168	0.213	0.18	0.109	0.092	0.186	0.157	0.324	0.148	0.171	0.123	0.125	0.129	0.154	0.159	0.141	0.163	0.175
30	0.841	0.523	0.452	0.517	0.662	0.599	0.658	0.782	0.535	0.632	0.614	0.641	0.684	0.692	0.746	0.577	0.785	1	0.272	0.56	1	0.928	1	0.913	0.71	0.831	0.73	0.553	0.59	0.636	0.655	0.665	0.933	0.803	0.485	0.48	0.72	0.638	0.754	0.652	0.763	0.484	0.541	0.524	0.672	0.698	0.573	0.604	0.624
31	1	0.759	0.776	0.774	0.952	0.879	1	1	0.928	1	1	1	1	1	1	0.877	0.938	1	1	1	1	1	0.892	1	1	1	1	0.911	0.87	0.492	1	0.881	0.952	1	1	1	0.969	1	1	0.94	1	0.992	0.881	1	1	0.985	0.918	0.948	1
32	1	0.738	0.725	0.716	0.912	0.818	0.914	1	0.802	1	1	1	1	1	1	0.776	1	1	0.989	0.332	1	1	1	0.937	1	1	1	0.846	0.89	0.633	1	0.975	1	1	1	0.871	0.915	0.954	1	0.937	1	0.8	0.855	0.96	1	0.911	0.75	0.749	0.971
33	1	1	0.958	0.978	1	1	1	1	1	1	1	1	1	1	1	1	1	1	0.964	0.973	1	1	1	1	1	1	1	1	1	1	1	1	1	1	1	1	1	1	1	1	1	1	1	1	1	1	1	1	1
34	1	1	1	1	1	1	1	1	1	1	1	1	1	1	1	1	1	1	1	1	1	1	1	1	1	1	1	1	1	1	1	1	1	1	1	1	1	1	1	1	1	1	1	1	1	1	1	1	1
35	0.883	0.485	0.441	0.459	0.604	0.521	0.651	0.801	0.487	0.645	0.586	0.663	0.649	0.809	0.7	0.569	1	1	0.38	0.381	1	0.695	1	0.626	0.489	0.835	0.723	0.527	0.56	0.486	0.715	0.606	0.67	0.691	0.554	0.494	0.597	0.555	0.506	0.536	0.639	0.473	0.468	0.563	0.641	0.641	0.472	0.543	0.765
36	0.312	0.155	0.135	0.144	0.229	0.184	0.219	0.274	0.153	0.215	0.177	0.203	0.184	0.266	0.243	0.193	1	0.887	0.102	0.15	0.39	0.767	0.747	0.293	0.171	0.313	0.213	0.208	0.246	0.159	0.256	0.185	0.241	0.219	0.161	0.156	0.203	0.212	0.178	0.164	0.194	0.134	0.142	0.168	0.19	0.206	0.144	0.187	0.227
37	0.082	0.058	0.042	0.049	0.101	0.093	0.081	0.096	0.056	0.074	0.063	0.074	0.076	0.107	0.083	0.06	0.576	0.237	0.029	0.064	0.128	0.204	0.42	0.173	0.071	0.099	0.062	0.057	0.132	0.068	0.096	0.069	0.096	0.066	0.038	0.062	0.084	0.094	0.081	0.053	0.057	0.043	0.043	0.065	0.064	0.079	0.048	0.094	0.085
38	0.037	0.022	0.019	0.025	0.058	0.036	0.059	0.051	0.034	0.03	0.027	0.037	0.038	0.056	0.036	0.047	0.226	0.113	0.022	0.039	0.086	0.075	0.236	0.331	0.04	0.039	0.016	0.05	0.065	0.048	0.044	0.034	0.047	0.039	0.021	0.043	0.078	0.047	0.055	0.03	0.022	0.024	0.013	0.03	0.028	0.043	0.033	0.076	0.04
39	0.026	0.018	0.02	0.021	0.054	0.026	0.048	0.038	0.029	0.02	0.024	0.032	0.028	0.055	0.02	0.05	0.124	0.087	0.03	0.033	0.057	0.04	0.158	0.124	0.018	0.039	0.005	0.033	0.069	0.04	0.017	0.021	0.03	0.031	0.005	0.035	0.06	0.039	0.056	0.02	0.016	0.014	0.012	0.022	0.018	0.033	0.029	0.076	0.026
40	0.043	0.024	0.029	0.026	0.072	0.037	0.064	0.049	0.056	0.033	0.038	0.046	0.044	0.233	0.021	0.102	0.14	0.121	0.043	0.039	0.067	0.042	0.137	0.077	0.049	0.125	0.05	0.053	0.07	0.036	0.025	0.029	0.04	0.059	0.019	0.044	0.064	0.051	0.062	0.031	0.034	0.026	0.02	0.031	0.029	0.048	0.036	0.103	0.036
41	0.054	0.044	0.05	0.05	0.091	0.062	0.126	0.071	0.074	0.063	0.066	0.083	0.088	0.268	0.051	0.058	0.082	0.11	0.065	0.064	0.069	0.067	0.085	0.097	0.052	0.081	0.229	0.085	0.217	0.031	0.124	0.053	0.053	0.072	0.078	0.089	0.068	0.07	0.052	0.045	0.062	0.085	0.041	0.062	0.067	0.079	0.071	0.273	0.106
42	0.027	0.024	0.029	0.026	0.061	0.038	0.062	0.05	0.039	0.035	0.024	0.04	0.041	0.072	0.027	0.024	0.031	0.038	0.035	0.037	0.059	0.029	0.024	0.049	0.026	0.03	0.053	0.049	0.17	0.045	0.048	0.04	0.027	0.043	0.031	0.039	0.052	0.044	0.015	0.019	0.023	0.038	0.024	0.028	0.035	0.054	0.046	0.195	0.134
43	0.007	0.005	0.002	0.003	0.007	0.003	0.011	0.014	0.008	0	0	0.01	0.023	0.015	0.001	0.004	0.003	0	0.006	0.009	0.01	0.003	0.011	0.009	0.002	0.004	0	0.017	0.175	0.059	0.021	0.006	0.003	0.004	0.002	0.016	0.021	0.007	0.037	0.005	0.006	0.009	0.003	0.009	0	0.01	0.01	0.068	0.018
44	0.046	0.036	0.031	0.039	0.056	0.042	0.06	0.064	0.049	0.021	0.129	0.064	0.074	0.044	0.034	0.039	0.043	0.061	0.063	0.038	0.033	0.038	0.048	0.042	0.034	0.04	0.032	0.043	0.146	0.043	0.011	0.031	0.058	0.111	0.033	0.035	0.036	0.037	0.098	0.038	0.04	0.048	0.021	0.071	0.046	0.076	0.044	0.089	0.051
45	0.114	0.07	0.073	0.073	0.112	0.084	0.112	0.093	0.133	0.086	0.1	0.131	0.12	0.051	0.052	0.069	0.028	0.039	0.087	0.061	0.078	0.062	0.083	0.086	0.052	0.033	0.049	0.076	0.156	0.074	0.158	0.12	0.109	0.095	0.086	0.07	0.073	0.098	0.056	0.064	0.077	0.099	0.085	0.097	0.145	0.275	0.118	0.145	0.062
46	0.027	0.017	0.022	0.018	0.055	0.018	0.045	0.024	0.036	0.04	0.049	0.045	0.043	0.037	0.006	0.014	0.017	0.006	0.01	0.012	0.021	0.023	0.053	0.027	0.01	0.021	0.016	0.063	0.128	0.019	0.055	0.17	0.051	0.071	0.02	0.011	0.029	0.027	0.029	0.015	0.015	0.053	0.021	0.032	0.068	0.125	0.043	0.175	0.023
47	0.02	0.016	0.015	0.014	0.048	0.02	0.037	0.026	0.036	0.015	0.032	0.032	0.046	0.044	0.015	0.01	0.026	0.026	0.019	0.013	0.038	0.019	0.035	0.03	0.014	0.027	0.01	0.055	0.073	0.011	0.036	0.053	0.043	0.045	0	0.007	0.028	0.032	0.073	0.024	0.011	0.046	0	0.029	0.02	0.057	0.041	0.146	0.012
48	0.036	0.043	0.043	0.043	0.084	0.05	0.082	0.061	0.085	0.051	0.075	0.107	0.099	0.072	0.046	0.043	0.036	0.025	0.048	0.056	0.06	0.045	0.078	0.069	0.041	0.07	0.044	0.115	0.152	0.063	0.105	0.102	0.09	0.253	0.049	0.053	0.092	0.068	0.035	0.048	0.058	0.101	0.047	0.094	0.087	0.154	0.094	0.202	0.07
49	0.02	0.013	0.01	0.014	0.039	0.014	0.033	0.019	0.029	0.013	0.022	0.038	0.039	0.022	0.009	0.009	0.039	0.015	0.009	0.017	0.025	0.017	0.087	0.025	0.004	0.013	0.007	0.081	0.114	0.051	0.024	0.019	0.017	0.08	0.082	0.011	0.058	0.034	0.081	0.006	0.003	0.05	0.083	0.045	0.027	0.072	0.036	0.125	0.023
50	0.026	0	0.016	0.009	0.028	0.019	0.021	0.017	0.011	0	0.053	0.032	0.034	0.013	0	0	0.056	0.039	0	0.004	0.014	0.018	0.06	0.029	0.009	0.01	0.059	0.057	0.082	0.126	0.008	0	0	0.038	0.065	0.013	0.067	0.097	0.029	0.027	0.002	0.069	1	0.025	0.006	0.061	0.031	0.118	0.024
51	0.073	0.438	0.461	0.472	0.227	0.464	0.459	0.164	0.497	0.483	0.462	0.564	0.403	0.411	0.397	0.224	0.356	0.465	0.441	0.504	0.448	0.321	0.375	0.391	0.29	0.412	0.388	0.416	0.483	0.578	0.38	0.539	0.522	0.459	0.327	0.317	1	0.085	0.41	0.353	0.51	1	0.924	0.393	0.497	0.368	0.332	0.476	0.331
52	0.133	0.355	0.284	0.283	0.587	0.311	0.307	0.152	0.374	0.374	0.332	0.413	0.313	0.38	0.327	0.154	0.222	0.281	0.329	0.321	0.331	0.222	0.222	0.255	0.197	0.243	0.228	0.272	0.333	0.412	0.288	0.344	0.36	0.352	0.219	0.212	1	0.205	1	0.404	0.121	0.651	1	0.409	0.299	0.355	0.249	0.373	0.294
53	0.148	0.15	0.137	0.13	0.252	0.153	0.178	0.125	0.2	0.212	0.182	0.263	0.223	0.234	0.14	0.079	0.128	0.139	0.129	0.118	0.156	0.124	0.159	0.114	0.072	0.123	0.086	0.165	0.216	0.28	0.177	0.175	0.144	0.211	0.106	0.098	0.389	0.199	0.371	0.134	0.099	0.344	0.331	0.216	0.181	0.23	0.139	0.205	0.133
54	0.192	0.135	0.128	0.125	0.227	0.145	0.171	0.13	0.202	0.191	0.179	0.24	0.214	0.204	0.128	0.075	0.116	0.133	0.095	0.114	0.142	0.113	0.138	0.109	0.063	0.109	0.06	0.138	0.163	0.17	0.168	0.178	0.13	0.226	0.09	0.088	0.255	0.237	0.202	0.109	0.075	0.202	0.208	0.239	0.201	0.214	0.153	0.165	0.107
55	0.189	0.105	0.095	0.099	0.18	0.114	0.145	0.118	0.18	0.139	0.143	0.183	0.18	0.165	0.101	0.062	0.088	0.099	0.076	0.102	0.091	0.079	0.094	0.097	0.049	0.093	0.052	0.101	0.135	0.134	0.142	0.121	0.103	0.192	0.09	0.051	0.226	0.283	0.238	0.088	0.09	0.194	0.175	0.182	0.155	0.191	0.128	0.159	0.096
56	0.18	0.169	0.165	0.181	0.226	0.168	0.255	0.138	0.361	0.195	0.176	0.213	0.181	0.204	0.164	0.111	0.173	0.202	0.151	0.182	0.199	0.157	0.188	0.17	0.104	0.152	0.094	0.15	0.11	0.057	0.146	0.204	0.153	0.206	0.087	0.089	0.191	0.254	0.171	0.071	0.087	0.22	0.204	0.174	0.277	0.163	0.176	0.153	0.135
57	0.11	0.119	0.108	0.119	0.212	0.114	0.181	0.123	0.197	0.117	0.142	0.169	0.153	0.115	0.121	0.083	0.135	0.169	0.125	0.125	0.129	0.118	0.12	0.12	0.079	0.098	0.06	0.115	0.127	0.079	0.149	0.13	0.118	0.157	0.147	0.127	0.203	0.214	0.127	0.101	0.109	0.248	0.263	0.117	0.117	0.148	0.097	0.135	0.1
58	0.05	0.065	0.056	0.062	0.101	0.061	0.092	0.053	0.092	0.052	0.056	0.065	0.077	0.049	0.052	0.035	0.075	0.073	0.061	0.061	0.086	0.061	0.059	0.054	0.032	0.041	0.017	0.07	0.076	0.036	0.078	0.068	0.054	0.073	0.331	0.053	0.158	0.131	0.048	0.048	0.048	0.141	0.244	0.243	0.04	0.097	0.048	0.061	0.041
59	0.039	0.027	0.025	0.025	0.062	0.027	0.04	0.028	0.042	0.035	0.039	0.065	0.075	0.051	0.023	0.016	0.034	0.034	0.025	0.033	0.042	0.027	0.052	0.04	0.013	0.028	0	0.05	0.056	0.019	0.047	0.027	0.029	0.043	0.408	0.087	0.099	0.061	0.021	0.042	0.028	0.029	0.058	0.611	0.008	0.061	0.015	0.019	0.02
60	0.037	0.017	0.012	0.014	0.044	0.014	0.027	0.022	0.031	0.019	0.027	0.043	0.05	0.045	0.01	0.012	0.021	0.018	0.015	0.015	0.019	0.013	0.025	0.018	0.006	0.018	0.003	0.028	0.023	0.036	0.031	0.01	0.014	0.037	0.04	0.03	0.057	0.019	0.019	0.015	0.003	0.011	0.007	0.063	0.098	0.061	0.031	0.083	0.031
61	0.07	0.14	0.116	0.133	0.175	0.137	0.192	0.18	0.151	0.166	0.211	0.257	0.283	0.259	0.162	0.156	0.156	0.214	0.154	0.166	0.136	0.126	0.196	0.186	0.137	0.162	0.108	0.223	0.271	0.261	0.163	0.142	0.161	0.228	0.138	0.264	0.184	0.191	0.063	0.136	0.182	0.185	0.1	0.152	1	0.154	0.17	0.407	0.238
62	0.037	0.043	0.033	0.038	0.064	0.043	0.068	0.052	0.057	0.068	0.054	0.109	0.104	0.119	0.036	0.036	0.06	0.07	0.068	0.035	0.045	0.044	0.076	0.043	0.033	0.043	0.018	0.102	0.176	0.573	0.039	0.035	0.031	0.107	0.059	0.104	0.11	0.062	0.038	0.049	0.034	0.039	0.034	0.044	0.541	0.127	0.042	0.189	0.121
63	0.016	0.014	0.013	0.016	0.032	0.014	0.024	0.019	0.034	0.004	0.024	0.051	0.072	0.015	0.006	0.005	0.036	0.068	0.055	0.018	0.019	0.012	0.04	0.029	0.01	0.007	0.015	0.172	0.254	1	0.024	0.031	0.018	0.056	0.021	0.025	0.04	0.025	0.033	0.013	0.014	0.036	0.03	0.027	0.12	0.054	0.134	0.229	0.144
64	0.011	0.025	0.022	0.03	0.044	0.028	0.068	0.026	0.041	0.043	0.049	0.137	0.21	0.05	0.022	0.015	0.112	0.136	0.031	0.026	0.039	0.032	0.188	0.087	0.027	0.061	0.032	0.541	0.74	0.774	0.052	0.076	0.038	0.057	0.033	0.073	0.061	0.052	0.029	0.016	0.019	0.062	0.024	0.04	0.076	0.108	0.144	0.698	0.044
65	0.045	0.026	0.023	0.03	0.057	0.03	0.07	0.038	0.036	0.075	0.064	0.136	0.179	0.135	0.03	0.034	0.097	0.085	0.021	0.031	0.042	0.034	0.173	0.059	0.041	0.077	0.044	0.266	0.399	0.37	0.045	0.051	0.033	0.054	0.03	0.062	0.065	0.047	0.047	0.029	0.019	0.038	0.021	0.039	0.077	0.105	0.053	0.421	0.144
66	0.395	0.223	0.232	0.224	0.363	0.268	0.384	0.374	0.307	0.337	0.378	0.497	0.518	0.768	0.391	0.377	0.361	0.401	0.224	0.254	0.365	0.284	0.518	0.376	0.385	0.569	0.379	0.346	0.61	0.452	0.332	0.318	0.259	0.309	0.303	0.293	0.342	0.29	0.301	0.237	0.325	0.236	0.188	0.227	0.284	0.315	0.266	0.631	0.147
67	0.127	0.066	0.064	0.071	0.114	0.076	0.159	0.139	0.119	0.159	0.111	0.333	0.165	0.297	0.131	0.188	0.124	0.098	0.1	0.073	0.115	0.08	0.175	0.095	0.101	0.147	0.074	0.113	0.205	0.129	0.11	0.076	0.065	0.108	0.064	0.116	0.13	0.105	0.124	0.079	0.125	0.085	0.057	0.127	0.154	0.208	0.064	0.253	0.142
68	0.1	0.05	0.052	0.052	0.121	0.058	0.126	0.088	0.077	0.115	0.097	0.352	0.161	0.214	0.071	0.064	0.102	0.101	0.056	0.052	0.087	0.064	0.159	0.08	0.058	0.104	0.057	0.136	0.203	0.126	0.071	0.065	0.05	0.096	0.048	0.086	0.11	0.081	0.083	0.049	0.047	0.06	0.036	0.067	0.099	0.123	0.062	0.219	0.123
69	0.113	0.062	0.062	0.066	0.145	0.083	0.169	0.107	0.088	0.147	0.136	0.228	0.236	0.233	0.073	0.067	0.131	0.142	0.062	0.07	0.125	0.084	0.22	0.111	0.07	0.129	0.167	0.19	0.26	0.184	0.09	0.097	0.071	0.183	0.079	0.109	0.144	0.1	0.109	0.068	0.061	0.079	0.057	0.077	0.131	0.151	0.09	0.352	0.15
70	0.1	0.047	0.052	0.058	0.116	0.072	0.158	0.085	0.072	0.146	0.158	0.198	0.196	0.188	0.049	0.058	0.111	0.127	0.045	0.059	0.1	0.066	0.172	0.091	0.066	0.098	0.127	0.157	0.198	0.16	0.065	0.097	0.068	0.134	0.089	0.092	0.116	0.082	0.08	0.066	0.059	0.068	0.066	0.07	0.09	0.123	0.092	0.298	0.103
71	0.095	0.119	0.111	0.131	0.192	0.142	0.242	0.155	0.159	0.236	0.381	0.376	0.293	0.23	0.127	0.135	0.148	0.175	0.13	0.123	0.142	0.123	0.213	0.161	0.13	0.146	0.15	0.262	0.294	0.223	0.176	0.372	0.192	0.321	0.186	0.201	0.165	0.191	0.154	0.121	0.162	0.126	0.18	0.147	0.213	0.259	0.153	0.33	0.206
72	0.055	0.065	0.063	0.073	0.127	0.076	0.156	0.074	0.094	0.138	0.205	0.147	0.168	0.135	0.062	0.063	0.098	0.101	0.059	0.055	0.073	0.063	0.142	0.089	0.055	0.075	0.067	0.189	0.216	0.165	0.139	0.177	0.093	0.292	0.144	0.124	0.165	0.136	0.112	0.072	0.092	0.115	0.136	0.115	0.279	0.219	0.14	0.25	0.123
73	0.04	0.026	0.035	0.04	0.084	0.044	0.111	0.04	0.05	0.175	0.081	0.059	0.073	0.052	0.018	0.016	0.064	0.07	0.016	0.02	0.035	0.029	0.106	0.044	0.018	0.028	0.019	0.118	0.145	0.074	0.042	0.06	0.035	0.121	0.055	0.054	0.08	0.048	0.036	0.026	0.023	0.048	0.05	0.046	0.077	0.101	0.067	0.172	0.054
74	0.028	0.023	0.046	0.05	0.07	0.06	0.126	0.04	0.08	0.054	0.053	0.057	0.06	0.036	0.018	0.023	0.037	0.048	0.031	0.031	0.031	0.024	0.046	0.032	0.021	0.031	0.018	0.058	0.061	0.04	0.032	0.029	0.03	0.058	0.039	0.042	0.045	0.043	0.053	0.023	0.028	0.046	0.042	0.054	0.041	0.058	0.053	0.078	0.043
75	0.008	0.005	0.006	0.006	0.02	0.006	0.033	0.012	0.019	0	0.005	0.01	0.007	0.005	0	0.001	0.01	0.003	0.006	0.006	0.008	0.003	0.008	0.002	0	0.003	0.002	0.009	0.009	0.005	0	0	0.004	0.012	0.003	0.004	0.013	0.006	0.014	0	0.002	0.003	0.004	0.011	0.001	0.006	0.007	0.013	0.005
76	0.033	0.042	0.05	0.073	0.105	0.097	0.275	0.072	0.098	0.05	0.071	0.111	0.085	0.067	0.043	0.048	0.064	0.075	0.055	0.059	0.059	0.051	0.07	0.063	0.042	0.052	0.038	0.077	0.082	0.061	0.058	0.056	0.052	0.074	0.06	0.069	0.074	0.076	0.07	0.046	0.053	0.074	0.061	0.074	0.067	0.082	0.081	0.1	0.071
77	0.032	0.028	0.048	0.104	0.121	0.163	0.298	0.057	0.08	0.039	0.047	0.058	0.052	0.055	0.025	0.03	0.052	0.055	0.045	0.032	0.066	0.037	0.062	0.048	0.028	0.042	0.029	0.059	0.068	0.041	0.035	0.032	0.036	0.056	0.037	0.037	0.08	0.052	0.06	0.033	0.035	0.043	0.036	0.041	0.032	0.057	0.045	0.068	0.043
78	0.032	0.04	0.16	0.443	0.308	0.42	0.612	0.073	0.095	0.046	0.062	0.059	0.072	0.061	0.03	0.033	0.057	0.065	0.054	0.041	0.064	0.038	0.068	0.052	0.028	0.042	0.022	0.081	0.076	0.049	0.037	0.035	0.035	0.055	0.036	0.048	0.074	0.059	0.059	0.027	0.032	0.049	0.038	0.047	0.035	0.063	0.048	0.077	0.053
79	0.043	0.059	0.163	0.595	0.28	0.191	0.207	0.049	0.048	0.033	0.039	0.038	0.036	0.042	0.018	0.017	0.041	0.061	0.054	0.029	0.052	0.025	0.048	0.036	0.026	0.027	0.029	0.036	0.044	0.067	0.019	0.012	0.022	0.037	0.03	0.028	0.06	0.039	0.048	0.02	0.021	0.036	0.022	0.033	0.017	0.034	0.024	0.035	0.031
80	0.099	0.368	0.586	0.932	0.398	0.294	0.276	0.108	0.125	0.116	0.138	0.129	0.138	0.125	0.078	0.085	0.128	0.149	0.138	0.116	0.123	0.09	0.142	0.14	0.118	0.096	0.12	0.129	0.145	0.192	0.101	0.097	0.096	0.111	0.113	0.119	0.137	0.146	0.151	0.091	0.091	0.096	0.102	0.127	0.105	0.116	0.096	0.117	0.104
81	0.431	1	0.862	0.702	0.526	0.392	0.38	0.341	0.306	0.311	0.376	0.28	0.351	0.362	0.285	0.267	0.297	0.378	0.37	0.342	0.293	0.268	0.335	0.387	0.367	0.292	0.415	0.312	0.323	0.447	0.299	0.276	0.28	0.286	0.342	0.3	0.315	0.311	0.355	0.319	0.359	0.258	0.279	0.261	0.276	0.311	0.248	0.321	0.28
82	1	0.776	0.721	0.649	1	0.93	1	1	1	1	1	1	1	1	1	1	1	1	1	1	1	1	1	1	1	1	1	1	1	1	1	1	1	1	1	1	1	1	1	1	1	1	1	1	1	1	1	1	1
83	1	1	0.894	0.856	1	1	1	1	1	1	1	1	1	1	1	1	1	1	1	1	1	1	1	1	1	1	1	1	1	1	1	1	1	1	1	1	1	1	1	1	1	1	1	1	1	1	1	1	1
84	1	1	0.895	0.928	1	1	1	1	1	1	1	1	1	1	1	1	1	1	1	1	1	1	1	1	1	1	1	1	1	1	1	1	1	1	1	1	1	1	1	1	1	1	1	1	1	1	1	1	1
85	0.764	0.719	0.455	0.503	0.738	0.647	0.734	0.763	0.912	0.817	0.882	0.799	1	0.896	0.689	0.7	0.67	0.864	0.718	0.813	0.8	0.689	0.758	0.913	0.78	0.714	0.761	0.822	0.879	0.828	0.826	0.799	0.758	0.771	0.815	0.761	0.763	0.817	0.915	0.605	0.818	0.659	0.741	0.761	0.799	0.855	0.733	0.778	0.793
86	0.583	0.542	0.415	0.412	0.527	0.425	0.471	0.49	0.542	0.523	0.573	0.537	0.617	0.586	0.439	0.445	0.444	0.541	0.461	0.525	0.525	0.429	0.498	0.557	0.478	0.444	0.48	0.564	0.598	0.531	0.536	0.524	0.504	0.548	0.532	0.458	0.532	0.553	0.556	0.45	0.628	0.447	0.504	0.504	0.534	0.564	0.466	0.512	0.507
87	0.393	0.388	0.325	0.335	0.392	0.316	0.36	0.319	0.38	0.377	0.391	0.381	0.426	0.438	0.295	0.3	0.313	0.393	0.311	0.335	0.376	0.292	0.373	0.37	0.309	0.302	0.329	0.394	0.432	0.379	0.347	0.355	0.326	0.379	0.358	0.304	0.412	0.396	0.438	0.288	0.424	0.308	0.314	0.327	0.372	0.388	0.312	0.372	0.322
88	0.304	0.262	0.203	0.219	0.335	0.246	0.276	0.275	0.305	0.336	0.327	0.317	0.34	0.391	0.244	0.267	0.262	0.308	0.25	0.274	0.321	0.24	0.308	0.292	0.251	0.248	0.259	0.306	0.353	0.283	0.278	0.286	0.254	0.303	0.278	0.237	0.36	0.336	0.35	0.266	0.28	0.234	0.257	0.261	0.289	0.315	0.237	0.266	0.252
89	0.131	0.172	0.124	0.15	0.223	0.17	0.207	0.169	0.245	0.236	0.247	0.249	0.263	0.254	0.164	0.178	0.189	0.214	0.173	0.203	0.214	0.175	0.206	0.209	0.166	0.164	0.149	0.214	0.244	0.176	0.194	0.194	0.171	0.199	0.183	0.175	0.249	0.247	0.237	0.155	0.179	0.166	0.201	0.207	0.197	0.238	0.187	0.193	0.199
90	0.024	0.061	0.022	0.051	0.043	0.017	0.03	0.018	0.029	0.016	0.022	0.033	0.028	0.03	0.02	0.026	0.023	0.03	0.017	0.021	0.037	0.021	0.024	0.023	0.018	0.014	0.013	0.018	0.026	0.007	0.024	0.006	0.016	0.027	0.009	0.018	0.027	0.035	0.025	0.015	0.018	0.025	0.016	0.033	0.021	0.03	0.022	0.021	0.021
91	0.108	1	0.977	1	0.108	0.208	0.173	0.092	0.102	0.176	0.062	0.181	0.093	0.128	0.034	0.02	0.059	0.184	0.104	0.095	0.098	0.053	0.191	0.143	0.097	0.178	0.114	0.07	0.296	0.116	0.123	0.141	0.093	0.157	0.057	0.308	0.294	0.089	0.206	0.041	0.316	0.324	0.596	0.269	0.019	0	0	0.001	0.002
92	0.091	0.308	0.585	0.363	0.179	0.134	0.14	0.145	0.138	0.128	0.142	0.2	0.152	0.137	0.111	0.116	0.092	0.169	0.179	0.126	0.117	0.078	0.102	0.118	0.091	0.116	0.113	0.092	0.157	0.097	0.124	0.116	0.118	0.127	0.103	0.195	0.143	0.166	0.172	0.075	0.147	0.19	0.182	0.171	0.147	0.125	0.117	0.108	0.136
93	0.199	0.148	0.193	0.147	0.144	0.119	0.143	0.184	0.112	0.126	0.103	0.125	0.13	0.142	0.139	0.127	0.121	0.147	0.202	0.138	0.15	0.108	0.134	0.138	0.126	0.134	0.136	0.117	0.146	0.093	0.155	0.113	0.142	0.19	0.145	0.156	0.136	0.117	0.125	0.1	0.163	0.087	0.114	0.132	0.127	0.137	0.113	0.102	0.145
94	0.035	0.054	0.104	0.066	0.07	0.039	0.053	0.038	0.083	0.054	0.055	0.097	0.067	0.06	0.041	0.032	0.04	0.045	0.081	0.042	0.039	0.037	0.04	0.036	0.027	0.028	0.029	0.063	0.058	0.046	0.057	0.067	0.044	0.077	0.038	0.069	0.072	0.094	0.076	0.039	0.037	0.065	0.079	0.086	0.102	0.081	0.079	0.056	0.05
95	0.112	0.071	0.096	0.074	0.16	0.064	0.076	0.065	0.13	0.084	0.087	0.133	0.111	0.131	0.051	0.047	0.061	0.061	0.077	0.056	0.062	0.061	0.065	0.06	0.042	0.049	0.037	0.104	0.082	0.081	0.07	0.109	0.058	0.107	0.053	0.071	0.111	0.128	0.114	0.062	0.048	0.092	0.101	0.102	0.122	0.112	0.102	0.085	0.057
96	0.09	0.044	0.044	0.038	0.077	0.032	0.043	0.03	0.069	0.059	0.049	0.075	0.066	0.094	0.027	0.017	0.041	0.049	0.045	0.033	0.041	0.038	0.043	0.038	0.028	0.033	0.026	0.067	0.052	0.062	0.029	0.065	0.034	0.068	0.03	0.056	0.075	0.063	0.058	0.032	0.022	0.055	0.06	0.051	0.058	0.049	0.048	0.04	0.036
97	0.114	0.117	0.122	0.136	0.152	0.115	0.138	0.089	0.209	0.143	0.155	0.225	0.2	0.199	0.098	0.082	0.11	0.154	0.128	0.113	0.119	0.101	0.123	0.123	0.097	0.105	0.105	0.163	0.163	0.162	0.149	0.198	0.117	0.18	0.115	0.146	0.186	0.229	0.208	0.104	0.106	0.171	0.205	0.195	0.222	0.191	0.186	0.169	0.132
98	0.098	0.068	0.082	0.077	0.117	0.084	0.105	0.079	0.108	0.092	0.104	0.109	0.127	0.141	0.07	0.063	0.074	0.103	0.107	0.081	0.097	0.069	0.084	0.102	0.087	0.077	0.11	0.112	0.095	0.124	0.077	0.107	0.085	0.119	0.084	0.088	0.132	0.116	0.119	0.072	0.069	0.091	0.107	0.087	0.106	0.095	0.1	0.092	0.084
99	0.338	0.267	0.266	0.3	0.348	0.321	0.381	0.395	0.34	0.353	0.357	0.372	0.401	0.424	0.325	0.307	0.303	0.416	0.385	0.365	0.397	0.292	0.344	0.402	0.352	0.329	0.376	0.385	0.378	0.35	0.418	0.387	0.362	0.371	0.351	0.336	0.387	0.395	0.432	0.304	0.356	0.304	0.336	0.34	0.379	0.396	0.341	0.343	0.344
100	1	0.538	0.549	0.534	0.778	0.656	0.812	0.94	0.652	0.729	0.663	0.691	0.771	0.825	0.692	0.656	0.621	0.782	0.769	0.76	0.709	0.57	0.665	0.729	0.663	0.686	0.671	0.726	0.751	0.614	0.766	0.684	0.709	0.756	0.768	0.654	0.667	0.656	0.676	0.586	0.729	0.64	0.601	0.654	0.65	0.753	0.654	0.698	0.718
101	0.135	0.065	0.075	0.08	0.134	0.07	0.084	0.122	0.065	0.102	0.084	0.075	0.075	0.113	0.078	0.073	0.072	0.109	0.105	0.1	0.119	0.072	0.092	0.091	0.081	0.084	0.081	0.087	0.093	0.085	0.087	0.073	0.095	0.096	0.081	0.073	0.113	0.089	0.108	0.07	0.079	0.07	0.058	0.076	0.067	0.1	0.081	0.067	0.085
102	0.092	0.083	0.108	0.119	0.145	0.083	0.102	0.104	0.111	0.119	0.1	0.127	0.122	0.148	0.077	0.075	0.086	0.118	0.119	0.105	0.136	0.077	0.109	0.095	0.074	0.089	0.057	0.122	0.121	0.089	0.091	0.099	0.096	0.103	0.074	0.093	0.146	0.139	0.151	0.069	0.073	0.089	0.085	0.095	0.103	0.108	0.09	0.09	0.093
103	0.092	0.068	0.078	0.071	0.132	0.066	0.093	0.094	0.086	0.105	0.081	0.104	0.114	0.148	0.062	0.067	0.071	0.102	0.118	0.08	0.124	0.064	0.098	0.08	0.062	0.067	0.043	0.091	0.101	0.076	0.077	0.078	0.071	0.083	0.056	0.071	0.123	0.124	0.119	0.056	0.079	0.072	0.059	0.069	0.083	0.105	0.061	0.067	0.064
104	0.115	0.048	0.046	0.043	0.109	0.058	0.07	0.106	0.093	0.083	0.087	0.074	0.078	0.088	0.057	0.068	0.06	0.093	0.136	0.07	0.101	0.055	0.074	0.082	0.069	0.062	0.056	0.065	0.075	0.076	0.068	0.053	0.071	0.069	0.062	0.067	0.1	0.094	0.102	0.049	0.074	0.063	0.054	0.057	0.049	0.071	0.052	0.046	0.054
105	0.188	0.135	0.129	0.141	0.204	0.168	0.177	0.22	0.186	0.181	0.237	0.184	0.213	0.225	0.156	0.174	0.172	0.203	0.268	0.205	0.197	0.148	0.181	0.24	0.208	0.175	0.243	0.178	0.186	0.235	0.193	0.182	0.196	0.183	0.2	0.171	0.198	0.2	0.237	0.186	0.198	0.143	0.178	0.15	0.16	0.188	0.159	0.173	0.174
106	1	0.832	0.829	0.861	1	0.982	1	1	0.986	1	1	1	1	1	1	1	0.924	1	1	1	1	0.854	1	1	1	1	0.983	1	1	0.997	1	1	1	1	1	0.991	1	1	1	0.947	1	1	1	0.945	1	1	0.959	1	1
107	1	0.842	0.855	0.883	1	1	1	1	0.966	1	1	1	1	1	1	1	1	1	1	1	1	0.922	1	1	1	1	1	1	1	1	1	1	1	1	1	1	1	1	1	1	1	0.97	0.982	0.962	1	1	0.951	1	1
108	1	1	1	1	1	1	1	1	1	1	1	1	1	1	1	1	1	1	1	1	1	1	1	1	1	1	1	1	1	1	1	1	1	1	1	1	1	1	1	1	1	1	1	1	1	1	1	1	1
109	1	1	1	1	1	1	1	1	1	1	1	1	1	1	1	1	1	1	1	1	1	1	1	1	1	1	1	1	1	1	1	1	1	1	1	1	1	1	1	1	1	1	1	1	1	1	1	1	1
110	0.53	0.352	0.364	0.338	0.495	0.37	0.482	0.629	0.446	0.481	0.455	0.451	0.53	0.556	0.418	0.436	0.361	0.474	0.552	0.468	0.458	0.349	0.375	0.447	0.417	0.408	0.407	0.42	0.457	0.331	0.564	0.427	0.459	0.482	0.496	0.479	0.455	0.46	0.493	0.354	0.494	0.522	0.398	0.5	0.486	0.538	0.434	0.451	0.545
111	0.164	0.131	0.123	0.126	0.18	0.124	0.147	0.188	0.145	0.178	0.159	0.157	0.167	0.196	0.126	0.141	0.12	0.157	0.177	0.148	0.166	0.134	0.139	0.147	0.127	0.128	0.131	0.151	0.163	0.106	0.161	0.164	0.154	0.137	0.153	0.161	0.168	0.203	0.196	0.121	0.15	0.138	0.138	0.154	0.16	0.182	0.137	0.142	0.155
112	0.17	0.141	0.144	0.206	0.218	0.271	0.358	0.171	0.231	0.194	0.201	0.175	0.23	0.187	0.106	0.165	0.105	0.128	0.197	0.163	0.214	0.112	0.206	0.19	0.164	0.147	0.181	0.165	0.155	0.093	0.223	0.133	0.15	0.134	0.154	0.161	0.225	0.315	0.237	0.128	0.195	0.156	0.184	0.256	0.11	0.135	0.161	0.151	0.157
113	0.132	0.266	0.217	0.303	0.282	0.215	0.267	0.188	0.2	0.188	0.223	0.164	0.256	0.204	0.113	0.138	0.114	0.147	0.159	0.169	0.185	0.119	0.164	0.166	0.137	0.156	0.145	0.217	0.206	0.121	0.161	0.168	0.152	0.135	0.165	0.177	0.225	0.245	0.242	0.117	0.144	0.153	0.223	0.2	0.164	0.179	0.127	0.134	0.133
114	0.113	0.106	0.125	0.123	0.163	0.122	0.138	0.122	0.124	0.117	0.117	0.111	0.129	0.132	0.074	0.081	0.092	0.106	0.103	0.107	0.137	0.085	0.113	0.097	0.076	0.093	0.073	0.138	0.138	0.087	0.093	0.098	0.091	0.101	0.099	0.101	0.153	0.148	0.152	0.068	0.083	0.095	0.095	0.103	0.097	0.12	0.083	0.089	0.074
115	0.125	0.084	0.096	0.091	0.15	0.105	0.123	0.116	0.117	0.116	0.097	0.11	0.119	0.153	0.072	0.074	0.1	0.105	0.102	0.101	0.135	0.084	0.111	0.096	0.071	0.082	0.065	0.132	0.133	0.089	0.091	0.096	0.086	0.111	0.091	0.087	0.155	0.138	0.138	0.068	0.07	0.092	0.081	0.086	0.094	0.12	0.08	0.089	0.077
116	0.123	0.138	0.156	0.176	0.171	0.154	0.173	0.091	0.199	0.154	0.167	0.185	0.2	0.191	0.097	0.118	0.133	0.147	0.14	0.145	0.138	0.12	0.14	0.125	0.1	0.099	0.098	0.216	0.206	0.13	0.132	0.169	0.128	0.114	0.149	0.16	0.162	0.198	0.159	0.102	0.116	0.146	0.172	0.152	0.164	0.183	0.141	0.169	0.135
117	0.044	0.032	0.035	0.038	0.049	0.046	0.054	0.032	0.054	0.033	0.038	0.051	0.048	0.049	0.022	0.027	0.036	0.042	0.042	0.037	0.049	0.032	0.039	0.034	0.024	0.027	0.031	0.048	0.048	0.035	0.03	0.03	0.034	0.042	0.048	0.039	0.057	0.048	0.046	0.027	0.035	0.043	0.039	0.044	0.04	0.052	0.041	0.045	0.034
118	0.025	0.011	0.019	0.018	0.02	0.022	0.026	0.015	0.031	0.008	0.013	0.017	0.019	0.026	0.004	0.015	0.021	0.02	0.03	0.019	0.022	0.014	0.015	0.017	0.013	0.02	0.012	0.018	0.016	0.01	0.006	0.002	0.014	0.02	0.024	0.017	0.021	0.017	0.015	0.015	0.015	0.027	0.016	0.019	0.014	0.02	0.015	0.016	0.015
119	0.052	0.025	0.043	0.039	0.038	0.038	0.046	0.043	0.057	0.012	0.044	0.048	0.045	0.027	0.008	0.03	0.026	0.031	0.052	0.034	0.027	0.024	0.029	0.031	0.024	0.026	0.029	0.038	0.037	0.039	0.037	0.029	0.034	0.038	0.042	0.057	0.041	0.049	0.053	0.034	0.033	0.054	0.033	0.045	0.047	0.049	0.046	0.043	0.038
120	0.043	0.032	0.038	0.04	0.055	0.036	0.04	0.034	0.068	0.03	0.057	0.072	0.056	0.044	0.018	0.03	0.036	0.047	0.063	0.038	0.035	0.028	0.033	0.038	0.026	0.029	0.025	0.046	0.042	0.044	0.043	0.045	0.039	0.049	0.045	0.061	0.052	0.067	0.055	0.033	0.031	0.055	0.051	0.058	0.064	0.058	0.054	0.05	0.037
121	0.08	0.039	0.048	0.045	0.06	0.043	0.052	0.043	0.07	0.041	0.05	0.06	0.058	0.073	0.029	0.031	0.04	0.054	0.104	0.039	0.054	0.037	0.043	0.044	0.032	0.043	0.036	0.06	0.055	0.054	0.04	0.04	0.041	0.056	0.052	0.048	0.066	0.063	0.055	0.043	0.05	0.06	0.048	0.05	0.06	0.062	0.054	0.058	0.034
122	0.097	0.045	0.055	0.047	0.062	0.045	0.05	0.043	0.068	0.046	0.053	0.057	0.063	0.082	0.022	0.034	0.047	0.051	0.087	0.042	0.055	0.038	0.039	0.04	0.032	0.04	0.05	0.066	0.052	0.062	0.034	0.044	0.04	0.07	0.072	0.056	0.078	0.061	0.054	0.045	0.044	0.074	0.048	0.047	0.063	0.068	0.059	0.058	0.039
123	0.022	0.039	0.043	0.044	0.064	0.03	0.042	0.044	0.09	0.044	0.068	0.09	0.06	0.08	0.022	0.045	0.051	0.047	0.083	0.042	0.051	0.041	0.032	0.052	0.041	0.029	0.082	0.057	0.046	0.07	0.063	0.071	0.042	0.074	0.075	0.083	0.084	0.106	0.081	0.055	0.041	0.094	0.099	0.084	0.113	0.099	0.08	0.059	0.044
124	0.229	0.223	0.272	0.304	0.319	0.313	0.305	0.214	0.412	0.259	0.302	0.342	0.327	0.327	0.192	0.331	0.193	0.267	0.35	0.244	0.251	0.211	0.218	0.272	0.219	0.242	0.235	0.247	0.268	0.243	0.287	0.289	0.244	0.288	0.397	0.311	0.296	0.337	0.315	0.236	0.264	0.354	0.336	0.311	0.324	0.302	0.3	0.295	0.257
125	0.087	0.083	0.107	0.109	0.095	0.091	0.103	0.076	0.114	0.076	0.089	0.099	0.091	0.097	0.697	0.078	0.067	0.078	0.116	0.073	0.085	0.072	0.065	0.072	0.05	0.066	0.071	0.088	0.09	0.072	0.08	0.077	0.071	0.089	0.115	0.106	0.096	0.108	0.099	0.063	0.067	0.112	0.108	0.094	0.092	0.091	0.089	0.08	0.073
126	0.043	0.082	0.09	0.089	0.096	0.073	0.102	0.082	0.115	0.092	0.11	0.114	0.104	0.12	0.035	0.064	0.082	0.075	0.085	0.077	0.082	0.069	0.077	0.063	0.045	0.056	0.042	0.15	0.124	0.073	0.093	0.098	0.066	0.089	0.086	0.101	0.107	0.12	0.091	0.052	0.057	0.088	0.124	0.102	0.114	0.125	0.086	0.111	0.073
127	0.071	0.037	0.04	0.042	0.08	0.054	0.059	0.053	0.087	0.043	0.045	0.049	0.058	0.05	0.032	0.039	0.043	0.052	0.054	0.04	0.052	0.034	0.043	0.042	0.023	0.037	0.041	0.044	0.047	0.031	0.04	0.026	0.035	0.049	0.05	0.041	0.058	0.05	0.055	0.024	0.042	0.051	0.031	0.04	0.035	0.048	0.038	0.042	0.034
128	0.122	0.099	0.121	0.114	0.16	0.132	0.187	0.123	0.169	0.133	0.128	0.132	0.12	0.124	0.081	0.09	0.107	0.121	0.126	0.098	0.139	0.09	0.114	0.113	0.075	0.092	0.117	0.171	0.154	0.116	0.11	0.1	0.088	0.122	0.117	0.119	0.181	0.128	0.125	0.09	0.081	0.127	0.114	0.115	0.103	0.147	0.11	0.148	0.098
129	0.2	0.125	0.153	0.149	0.21	0.181	0.23	0.181	0.23	0.169	0.182	0.184	0.176	0.174	0.12	0.145	0.129	0.15	0.181	0.133	0.168	0.116	0.136	0.155	0.119	0.129	0.147	0.176	0.17	0.147	0.149	0.128	0.127	0.165	0.172	0.136	0.196	0.178	0.173	0.124	0.136	0.17	0.147	0.148	0.135	0.185	0.143	0.174	0.128
130	0.133	0.106	0.133	0.125	0.168	0.163	0.179	0.161	0.202	0.151	0.156	0.146	0.138	0.146	0.099	0.134	0.114	0.14	0.162	0.113	0.164	0.1	0.108	0.13	0.101	0.1	0.132	0.154	0.148	0.111	0.12	0.106	0.103	0.124	0.154	0.12	0.17	0.156	0.144	0.104	0.122	0.141	0.116	0.126	0.105	0.144	0.111	0.124	0.112
131	0.048	0.054	0.061	0.061	0.103	0.071	0.086	0.091	0.097	0.072	0.081	0.078	0.077	0.084	0.057	0.09	0.058	0.08	0.118	0.07	0.088	0.048	0.048	0.061	0.048	0.049	0.058	0.074	0.072	0.041	0.066	0.056	0.058	0.062	0.075	0.068	0.088	0.091	0.088	0.045	0.059	0.077	0.065	0.072	0.056	0.071	0.059	0.06	0.064
132	0.048	0.043	0.047	0.053	0.079	0.058	0.062	0.07	0.068	0.057	0.058	0.063	0.059	0.065	0.051	0.095	0.062	0.092	0.118	0.069	0.076	0.056	0.055	0.075	0.065	0.055	0.054	0.063	0.063	0.072	0.057	0.038	0.056	0.056	0.07	0.06	0.078	0.067	0.085	0.058	0.068	0.065	0.049	0.054	0.051	0.065	0.058	0.052	0.049
133	0.143	0.066	0.075	0.072	0.133	0.096	0.1	0.14	0.092	0.098	0.092	0.082	0.085	0.082	0.088	0.134	0.103	0.128	0.205	0.138	0.114	0.106	0.099	0.17	0.156	0.107	0.152	0.092	0.1	0.177	0.087	0.065	0.103	0.104	0.138	0.109	0.124	0.096	0.12	0.124	0.095	0.107	0.077	0.077	0.066	0.102	0.093	0.099	0.092
134	0.608	0.534	0.533	0.61	0.56	0.655	0.696	0.76	0.579	0.666	0.712	0.692	0.616	0.445	0.631	0.702	0.656	0.738	0.867	0.758	0.811	0.684	0.717	0.933	0.823	0.682	0.888	0.77	0.805	0.856	0.767	0.686	0.779	0.687	0.801	0.697	0.755	0.673	0.847	0.769	0.731	0.619	0.659	0.571	0.642	0.827	0.683	0.745	0.631
135	1	1	1	1	1	1	1	1	1	1	1	1	1	1	1	1	1	1	1	1	1	1	1	1	1	1	1	1	1	1	1	1	1	1	1	1	1	1	1	1	1	1	1	1	1	1	1	1	1
136	1	0.886	1	0.891	1	1	1	1	1	1	1	1	1	0.792	0.988	1	0.964	0.953	1	1	0.944	0.791	0.91	0.991	1	1	1	1	1	0.933	1	0.775	0.986	1	1	1	0.961	0.955	0.785	0.927	1	1	0.975	1	0.808	0.96	0.961	1	1
137	1	0.499	0.628	0.522	0.792	0.699	0.922	1	0.703	0.719	0.768	0.618	0.619	0.434	0.599	0.696	0.616	0.605	1	0.714	0.625	0.5	0.579	0.724	0.754	0.65	0.85	0.656	0.689	0.628	0.723	0.492	0.648	0.827	0.813	0.731	0.638	0.643	0.578	0.661	0.667	0.919	0.6	0.729	0.532	0.644	0.632	0.667	0.782
138	1	1	1	1	1	1	1	1	1	1	1	1	1	1	1	1	1	1	1	1	1	1	1	1	1	1	1	1	1	1	1	1	1	1	1	1	1	1	1	1	1	1	1	1	1	1	1	1	1
139	1	0.699	0.735	0.709	0.868	0.817	0.935	1	0.784	0.882	0.852	0.779	0.762	0.624	0.773	0.825	0.76	0.753	0.97	0.923	0.874	0.703	0.751	0.842	0.83	0.804	0.808	0.983	0.908	0.734	0.872	0.773	0.853	0.877	0.969	0.766	0.828	0.758	0.763	0.767	0.845	0.841	0.821	0.729	0.708	0.916	0.782	0.81	0.809
140	0.322	0.199	0.232	0.218	0.272	0.249	0.269	0.331	0.251	0.253	0.246	0.223	0.218	0.236	0.213	0.255	0.222	0.248	0.293	0.281	0.29	0.209	0.207	0.254	0.252	0.219	0.257	0.302	0.274	0.205	0.263	0.227	0.253	0.26	0.297	0.234	0.281	0.249	0.261	0.231	0.224	0.254	0.245	0.221	0.231	0.3	0.232	0.222	0.235
141	0.092	0.103	0.127	0.125	0.158	0.13	0.142	0.144	0.149	0.123	0.147	0.124	0.122	0.144	0.104	0.129	0.104	0.124	0.157	0.122	0.144	0.099	0.084	0.114	0.107	0.094	0.119	0.151	0.136	0.083	0.135	0.122	0.118	0.116	0.139	0.128	0.141	0.155	0.135	0.098	0.095	0.136	0.139	0.127	0.127	0.155	0.114	0.112	0.128
142	0.047	0.037	0.042	0.046	0.082	0.052	0.058	0.07	0.073	0.056	0.063	0.061	0.056	0.068	0.043	0.079	0.034	0.061	0.106	0.049	0.078	0.04	0.04	0.043	0.041	0.042	0.042	0.042	0.051	0.028	0.043	0.019	0.04	0.059	0.052	0.056	0.069	0.068	0.065	0.036	0.045	0.095	0.047	0.066	0.048	0.051	0.044	0.04	0.072
143	0.062	0.061	0.071	0.076	0.109	0.087	0.091	0.094	0.103	0.083	0.09	0.094	0.088	0.108	0.059	0.092	0.07	0.077	0.138	0.075	0.097	0.086	0.074	0.073	0.065	0.065	0.046	0.09	0.085	0.07	0.073	0.061	0.069	0.077	0.088	0.08	0.1	0.095	0.101	0.063	0.068	0.103	0.09	0.086	0.069	0.087	0.082	0.076	0.083
144	0.122	0.082	0.099	0.089	0.154	0.103	0.135	0.143	0.152	0.115	0.115	0.11	0.116	0.156	0.079	0.109	0.098	0.092	0.156	0.105	0.122	0.156	0.098	0.092	0.078	0.088	0.066	0.139	0.119	0.1	0.089	0.092	0.084	0.109	0.108	0.093	0.141	0.108	0.114	0.082	0.079	0.123	0.125	0.094	0.095	0.124	0.109	0.127	0.091
145	0.22	0.154	0.179	0.183	0.197	0.193	0.248	0.175	0.264	0.201	0.209	0.237	0.241	0.245	0.137	0.167	0.183	0.191	0.243	0.152	0.181	0.448	0.191	0.174	0.143	0.156	0.136	0.268	0.243	0.228	0.176	0.202	0.159	0.24	0.216	0.176	0.253	0.21	0.209	0.15	0.151	0.263	0.245	0.184	0.217	0.241	0.239	0.343	0.17
146	0.222	0.162	0.174	0.202	0.195	0.217	0.26	0.177	0.283	0.199	0.198	0.23	0.238	0.256	0.134	0.174	0.25	0.201	0.262	0.148	0.174	1	0.172	0.169	0.138	0.146	0.135	0.26	0.344	0.227	0.186	0.21	0.165	0.293	0.243	0.165	0.268	0.206	0.201	0.149	0.153	0.277	0.247	0.19	0.249	0.245	0.248	0.335	0.162
147	0.217	0.194	0.228	0.228	0.217	0.212	0.256	0.206	0.269	0.225	0.21	0.222	0.221	0.227	0.13	0.17	0.329	0.275	0.259	0.146	0.194	0.807	0.186	0.169	0.13	0.143	0.139	0.255	0.43	0.252	0.196	0.19	0.16	0.305	0.255	0.188	0.285	0.202	0.194	0.15	0.144	0.302	0.263	0.203	0.231	0.248	0.251	0.457	0.187
148	0.079	0.078	0.095	0.116	0.142	0.112	0.094	0.065	0.128	0.086	0.114	0.135	0.121	0.112	0.068	0.111	0.094	0.101	0.186	0.099	0.096	0.203	0.08	0.099	0.067	0.085	0.064	0.109	0.092	0.096	0.087	0.09	0.085	0.097	0.11	0.094	0.125	0.119	0.128	0.082	0.094	0.147	0.128	0.114	0.102	0.151	0.119	0.124	0.092
149	0.011	0.022	0.027	0.035	0.031	0.025	0.019	0.02	0.031	0.016	0.023	0.031	0.026	0.032	0.011	0.027	0.03	0.027	0.077	0.037	0.027	0.052	0.015	0.022	0.006	0.022	0.015	0.036	0.022	0.019	0.006	0.008	0.013	0.011	0.023	0.025	0.021	0.017	0.019	0.019	0.025	0.027	0.032	0.027	0.016	0.037	0.028	0.037	0.021
150	0.03	0.034	0.042	0.045	0.045	0.038	0.038	0.036	0.053	0.036	0.045	0.054	0.054	0.066	0.02	0.033	0.038	0.037	0.073	0.046	0.041	0.051	0.03	0.036	0.026	0.033	0.041	0.046	0.038	0.038	0.029	0.034	0.03	0.035	0.044	0.036	0.048	0.044	0.045	0.036	0.041	0.048	0.046	0.043	0.044	0.057	0.046	0.049	0.039
151	0.077	0.044	0.05	0.046	0.075	0.047	0.052	0.062	0.067	0.049	0.054	0.057	0.058	0.065	0.031	0.04	0.044	0.044	0.06	0.042	0.049	0.055	0.034	0.041	0.034	0.04	0.031	0.066	0.048	0.045	0.029	0.042	0.028	0.05	0.053	0.039	0.065	0.044	0.045	0.039	0.036	0.061	0.042	0.036	0.034	0.049	0.042	0.047	0.038
152	0.147	0.145	0.167	0.187	0.178	0.174	0.183	0.151	0.217	0.161	0.19	0.21	0.213	0.187	0.121	0.161	0.148	0.154	0.249	0.171	0.142	0.173	0.138	0.138	0.122	0.141	0.142	0.195	0.183	0.167	0.142	0.15	0.15	0.159	0.183	0.194	0.177	0.193	0.212	0.139	0.161	0.252	0.209	0.177	0.176	0.202	0.199	0.221	0.2
153	0.099	0.047	0.052	0.05	0.055	0.059	0.062	0.059	0.081	0.046	0.048	0.051	0.061	0.067	0.033	0.043	0.046	0.049	0.08	0.053	0.055	0.072	0.042	0.038	0.04	0.036	0.04	0.068	0.064	0.054	0.038	0.032	0.046	0.057	0.064	0.06	0.07	0.051	0.057	0.044	0.051	0.08	0.053	0.048	0.032	0.057	0.06	0.054	0.052
154	0.083	0.059	0.078	0.083	0.059	0.084	0.084	0.068	0.11	0.064	0.085	0.106	0.09	0.086	0.054	0.073	0.073	0.078	0.119	0.077	0.069	0.088	0.065	0.066	0.065	0.064	0.078	0.091	0.079	0.074	0.064	0.074	0.068	0.07	0.09	0.092	0.084	0.09	0.084	0.081	0.073	0.112	0.112	0.079	0.072	0.083	0.108	0.092	0.079
155	0.101	0.151	0.157	0.185	0.119	0.183	0.166	0.132	0.228	0.159	0.199	0.223	0.196	0.199	0.121	0.168	0.133	0.117	0.201	0.165	0.14	0.141	0.137	0.145	0.134	0.14	0.142	0.195	0.171	0.15	0.151	0.158	0.151	0.151	0.188	0.191	0.193	0.195	0.182	0.156	0.133	0.24	0.234	0.171	0.173	0.164	0.2	0.195	0.174
156	0.226	0.138	0.158	0.143	0.157	0.166	0.182	0.207	0.202	0.175	0.18	0.175	0.188	0.212	0.131	0.157	0.145	0.112	0.195	0.169	0.169	0.188	0.149	0.135	0.142	0.127	0.133	0.225	0.183	0.146	0.132	0.133	0.137	0.145	0.171	0.168	0.185	0.162	0.159	0.143	0.129	0.188	0.193	0.13	0.122	0.151	0.165	0.17	0.158
157	0.32	0.148	0.175	0.152	0.256	0.216	0.235	0.268	0.221	0.193	0.195	0.196	0.193	0.234	0.147	0.174	0.164	0.135	0.245	0.2	0.211	0.155	0.176	0.167	0.173	0.155	0.158	0.233	0.181	0.169	0.161	0.157	0.158	0.172	0.194	0.175	0.221	0.193	0.203	0.156	0.16	0.214	0.186	0.145	0.136	0.185	0.183	0.185	0.164
158	0.282	0.131	0.17	0.129	0.2	0.156	0.174	0.216	0.204	0.185	0.184	0.165	0.181	0.208	0.123	0.149	0.14	0.099	0.163	0.176	0.168	0.123	0.136	0.132	0.137	0.121	0.127	0.219	0.157	0.139	0.123	0.133	0.124	0.132	0.158	0.139	0.178	0.16	0.162	0.131	0.112	0.177	0.161	0.121	0.113	0.152	0.152	0.156	0.149
159	0.344	0.229	0.262	0.267	0.301	0.276	0.296	0.288	0.33	0.277	0.279	0.263	0.292	0.291	0.196	0.241	0.221	0.168	0.282	0.277	0.279	0.203	0.237	0.229	0.227	0.195	0.218	0.363	0.302	0.275	0.232	0.24	0.228	0.23	0.272	0.234	0.304	0.282	0.275	0.217	0.205	0.289	0.292	0.215	0.216	0.273	0.277	0.294	0.231
160	0.381	0.259	0.306	0.374	0.287	0.269	0.31	0.297	0.357	0.303	0.302	0.251	0.331	0.321	0.208	0.252	0.242	0.163	0.277	0.33	0.276	0.211	0.229	0.224	0.237	0.2	0.242	0.388	0.322	0.29	0.226	0.254	0.242	0.232	0.287	0.261	0.285	0.281	0.259	0.235	0.215	0.3	0.324	0.228	0.22	0.286	0.284	0.323	0.268
161	0.24	0.204	0.233	0.222	0.244	0.222	0.242	0.244	0.299	0.241	0.277	0.261	0.263	0.267	0.163	0.197	0.174	0.124	0.204	0.235	0.199	0.161	0.164	0.187	0.165	0.157	0.195	0.294	0.222	0.217	0.18	0.222	0.174	0.194	0.218	0.214	0.214	0.237	0.206	0.183	0.155	0.256	0.279	0.194	0.195	0.225	0.232	0.255	0.199
162	0.241	0.189	0.226	0.206	0.234	0.196	0.22	0.232	0.312	0.233	0.282	0.276	0.249	0.262	0.151	0.176	0.158	0.111	0.16	0.201	0.171	0.153	0.153	0.163	0.129	0.123	0.139	0.309	0.221	0.221	0.182	0.238	0.156	0.178	0.192	0.206	0.213	0.251	0.217	0.179	0.119	0.259	0.289	0.211	0.221	0.241	0.237	0.249	0.181
163	0.242	0.162	0.189	0.167	0.193	0.174	0.199	0.216	0.267	0.2	0.214	0.187	0.217	0.224	0.14	0.154	0.144	0.093	0.15	0.179	0.153	0.151	0.149	0.148	0.133	0.119	0.119	0.275	0.202	0.204	0.147	0.169	0.139	0.151	0.164	0.205	0.208	0.205	0.191	0.149	0.123	0.22	0.209	0.155	0.164	0.195	0.196	0.215	0.159
164	0.677	0.573	0.7	0.644	0.764	0.682	0.807	0.496	0.905	0.656	0.765	0.642	0.738	0.722	0.463	0.631	0.458	0.339	0.802	0.624	0.472	0.391	0.447	0.468	0.472	0.512	0.578	0.554	0.579	0.546	0.475	0.498	0.526	0.589	0.672	0.67	0.588	0.614	0.568	0.49	0.455	0.886	0.792	0.605	0.516	0.57	0.652	0.654	0.7
165	0.186	0.216	0.239	0.236	0.254	0.238	0.235	0.232	0.32	0.243	0.315	0.303	0.259	0.267	0.168	0.235	0.191	0.129	0.251	0.235	0.194	0.184	0.18	0.215	0.198	0.172	0.206	0.238	0.234	0.26	0.206	0.246	0.196	0.209	0.247	0.274	0.266	0.286	0.27	0.233	0.173	0.31	0.327	0.239	0.235	0.267	0.279	0.281	0.204
166	0.44	0.406	0.468	0.479	0.525	0.5	0.489	0.419	0.594	0.47	0.574	0.564	0.525	0.576	0.366	0.43	0.354	0.254	0.573	0.471	0.442	0.364	0.419	0.441	0.42	0.37	0.414	0.467	0.451	0.491	0.429	0.498	0.41	0.41	0.49	0.497	0.55	0.571	0.624	0.436	0.373	0.62	0.589	0.439	0.488	0.512	0.549	0.525	0.417
167	0.24	0.333	0.354	0.381	0.339	0.418	0.422	0.361	0.49	0.406	0.471	0.453	0.436	0.509	0.319	0.39	0.32	0.224	0.577	0.408	0.376	0.353	0.381	0.429	0.412	0.332	0.388	0.408	0.367	0.393	0.391	0.461	0.355	0.321	0.437	0.459	0.448	0.47	0.549	0.406	0.312	0.545	0.47	0.356	0.453	0.435	0.493	0.444	0.374
168	0.342	0.346	0.331	0.413	0.4	0.471	0.404	0.381	0.478	0.403	0.483	0.495	0.512	0.554	0.403	0.465	0.375	0.21	0.658	0.515	0.42	0.438	0.454	0.55	0.524	0.444	0.477	0.556	0.388	0.414	0.444	0.482	0.441	0.409	0.532	0.511	0.48	0.481	0.492	0.489	0.396	0.567	0.567	0.389	0.457	0.457	0.524	0.49	0.408
169	1	0.969	1	1	1	1	1	1	1	1	1	1	1	1	1	1	1	0.793	1	1	1	1	1	1	1	1	1	1	1	1	1	1	1	1	1	1	1	1	1	1	1	1	1	1	1	1	1	1	1
170	0.436	0.321	0.381	0.399	0.524	0.489	0.504	0.637	0.581	0.461	0.577	0.481	0.511	0.522	0.339	0.443	0.36	0.252	0.684	0.502	0.402	0.529	0.392	0.506	0.472	0.355	0.396	0.446	0.411	0.39	0.458	0.387	0.352	0.43	0.448	0.54	0.524	0.514	0.463	0.433	0.43	0.709	0.46	0.495	0.402	0.47	0.448	0.416	0.463
171	1	1	1	1	1	1	1	1	1	1	1	1	1	1	1	1	1	0.983	1	1	1	1	1	1	1	1	1	1	1	1	1	1	1	1	1	1	1	1	1	1	1	1	1	1	1	1	1	1	1
172	1	0.979	1	1	1	1	1	1	1	1	1	1	1	1	1	1	1	0.8	1	1	1	1	1	1	1	1	1	1	1	1	1	1	1	1	1	1	1	1	1	1	1	1	1	1	1	1	1	1	1
173	0.623	0.558	0.634	0.699	0.807	0.827	0.762	0.676	1	0.699	0.887	0.797	0.893	0.889	0.58	0.773	0.675	0.617	1	1	0.696	1	0.715	0.97	0.873	0.671	0.769	0.818	0.668	0.871	0.745	0.715	0.697	0.695	0.824	0.919	0.842	0.893	0.925	0.837	0.965	0.972	0.884	0.697	0.655	0.833	0.781	0.851	0.669
174	0.916	0.923	1	1	1	1	1	1	1	1	1	1	1	1	0.905	1	1	1	1	1	1	1	1	1	1	1	1	1	1	1	1	1	1	1	1	1	1	1	1	1	1	1	1	1	1	1	1	1	1
175	1	1	1	1	1	1	1	1	1	1	1	1	1	1	1	1	1	1	1	1	1	1	1	1	1	1	1	1	1	1	1	1	1	1	1	1	1	1	1	1	1	1	1	1	1	1	1	1	1
[truncated: 33 more columns]
