# Supplementary material for: Evaluating our ability to predict the structural disruption of RNA by SNPs
Source: BMC Genomics. 2012 Jun 18;13(Suppl 4):S6. doi: 10.1186/1471-2164-13-S4-S6 (PMC3303743; doi:10.1186/1471-2164-13-S4-S6)
Supplement: Additional file 6 — eSDC and SHAPE data for the GMP Riboswitch with CDM RNA construct. [file 1471-2164-13-S4-S6-S6.xls]

## Sheet: eSDC
>CID_GMP_RS_wCDM
GGAAAAAUGUCACGCACAGGGCAAACCAUUCGAAAGAGUGGGACGCAAAGCCUCCGGCCUAAACCAGAAGACAUGGUAGGUAGCGGGGUUACCGAUGGCAAAAUGCAUACAAACCAAAGAAACAACAACAACAAC
C11G	eSDC	1.11044
A12U	eSDC	0.258932
C13G	eSDC	0.98119
G14C	eSDC	1.20954
C15G	eSDC	0.429431
A16U	eSDC	0.561776
C17G	eSDC	0.888073
A18U	eSDC	0.557707
G19C	eSDC	0.87491
G20C	eSDC	0.338341
G21C	eSDC	0.937797
C22G	eSDC	1.157
A23U	eSDC	0.265666
A24U	eSDC	0.385768
A25U	eSDC	0.181532
C26G	eSDC	0.282456
C27G	eSDC	0.416747
A28U	eSDC	0.526669
U29A	eSDC	0.286502
U30A	eSDC	0.353045
C31G	eSDC	0.54418
G32C	eSDC	0.519322
A33U	eSDC	0.2017
A34U	eSDC	0.339795
A35U	eSDC	1.00423
G36C	eSDC	0.439761
A37U	eSDC	0.840977
G38C	eSDC	0.775544
U39A	eSDC	0.606376
G40C	eSDC	0.879629
G41C	eSDC	0.402011
G42C	eSDC	0.436501
A43U	eSDC	0.447147
C44G	eSDC	1.74429
G45C	eSDC	1.6777
C46G	eSDC	1.43218
A47U	eSDC	1.41227
A48U	eSDC	0.746718
A49U	eSDC	0.231312
G50C	eSDC	0.624751
C51G	eSDC	1.84463
C52G	eSDC	1.2006
U53A	eSDC	1.00559
C54G	eSDC	1.42788
C55G	eSDC	1.05284
G56C	eSDC	1.05234
G57C	eSDC	1.24657
C58G	eSDC	1.651
C59G	eSDC	1.10075
U60A	eSDC	1.2922
A61U	eSDC	0.463362
A62U	eSDC	0.860326
A63U	eSDC	0.73165
C64G	eSDC	1.25987
C65G	eSDC	0.779714
A66U	eSDC	0.966018
G67C	eSDC	0.578566
A68U	eSDC	0.444996
A69U	eSDC	0.48618
G70C	eSDC	0.60238
A71U	eSDC	0.513371
C72G	eSDC	0.357413
A73U	eSDC	0.348948
U74A	eSDC	0.638072
G75C	eSDC	0.95125
G76C	eSDC	0.740778
U77A	eSDC	0.495652
A78U	eSDC	0.498235
G79C	eSDC	0.962387
G80C	eSDC	0.912832
U81A	eSDC	0.202146
A82U	eSDC	0.376973
G83C	eSDC	1.09498
C84G	eSDC	1.16509
G85C	eSDC	1.91014
G86C	eSDC	1.00199
G87C	eSDC	1.51148
G88C	eSDC	1.07515
U89A	eSDC	0.22695
U90A	eSDC	0.611923
A91U	eSDC	0.417967
C92G	eSDC	1.37233
C93G	eSDC	0.548794
G94C	eSDC	1.28848
A95U	eSDC	0.525772
U96A	eSDC	0.702084
G97C	eSDC	1.1481
G98C	eSDC	1.00708
C99G	eSDC	0.89471
A100U	eSDC	0.425007
A101U	eSDC	0.520607
A102U	eSDC	0.373759
A103U	eSDC	0.552094
U104A	eSDC	0.144366
G105C	eSDC	0.537893

## Sheet: wCDM.data.txt
SEQPOS	WT	C11G	A12U	C13G	G14C	C15G	A16U	C17G	A18U	G19C	G20C	G21C	C22G	A23U	A24U	A25U	C26G	C27G	A28U	U29A	U30A	C31G	G32C	A33U	A34U	A35U	G36C	A37U	G38C	U39A	G40C	G41C	G42C	A43U	C44G	G45C	C46G	A47U	A48U	A49U	G50C	C51G	C52G	U53A	C54G	C55G	G56C	G57C	C58G
10	0	0.027	0	0.119	0.14	0	0	0.021	0	0	0	0.057	0.136	0.04	0	0	0	0	0	0	0	0	0.02	0	0	0	0	0.001	0.051	0.045	0.061	0	0	0	0.093	0.08	0.086	0.167	0.032	0	0	0	0	0.02	0.047	0.004	0.026	0.003	0.086
11	0.039	0.185	0.011	0.075	0.083	0.035	0.024	0.081	0.074	0.034	0.093	0.146	0.269	0.164	0.083	0.04	0.045	0.032	0.095	0.134	0.124	0.088	0.119	0.09	0.037	0.034	0.076	0.029	0.031	0.15	0.141	0.026	0.024	0.034	0.177	0.166	0.191	0.346	0.15	0.088	0.018	0.02	0.075	0.155	0.135	0.094	0.131	0.05	0.049
12	0.029	0.165	0.037	0.166	0.064	0.093	0.024	0.007	0.031	0.019	0.107	0.117	0.1	0.191	0.108	0.02	0.054	0.052	0.104	0.126	0.134	0.111	0.138	0.098	0.052	0.054	0.088	0.044	0.089	0.163	0.135	0.069	0.039	0.069	0.081	0.085	0.11	0.155	0.116	0.071	0.076	0.026	0.152	0.287	0.119	0.103	0.168	0.034	0.039
13	0.257	0.206	0.17	0.406	0.119	0.423	0.168	0.032	0.133	0.045	0.163	0.296	0.224	0.293	0.278	0.195	0.12	0.103	0.201	0.385	0.26	0.222	0.227	0.262	0.158	0.094	0.171	0.098	0.099	0.255	0.186	0.164	0.168	0.14	0.17	0.168	0.336	0.417	0.222	0.305	0.143	0.096	0.252	0.493	0.28	0.198	0.171	0.112	0.12
14	0.082	0.077	0.08	0.222	0.104	0.132	0.031	0.023	0.052	0.032	0.051	0.053	0.077	0.16	0.138	0.067	0.045	0.064	0.112	0.122	0.15	0.121	0.133	0.12	0.072	0.04	0.076	0.072	0.215	0.13	0.114	0.088	0.064	0.114	0.058	0.092	0.104	0.135	0.093	0.077	0.09	0.059	0.265	0.292	0.099	0.103	0.16	0.051	0.036
15	0.12	0.106	0.436	0.325	0.075	0.455	0.479	0.147	0.082	0.076	0.129	0.092	0.113	0.173	0.161	0.08	0.07	0.08	0.168	0.187	0.201	0.139	0.17	0.168	0.101	0.058	0.106	0.106	0.126	0.161	0.14	0.093	0.085	0.128	0.073	0.235	0.124	0.276	0.151	0.101	0.103	0.074	0.241	0.355	0.137	0.118	0.073	0.075	0.056
16	0.074	0.051	0.239	0.104	0.068	0.259	0.275	0.328	0.086	0.033	0.072	0.069	0.072	0.101	0.126	0.053	0.035	0.066	0.091	0.096	0.11	0.08	0.115	0.112	0.084	0.048	0.064	0.09	0.2	0.085	0.074	0.072	0.07	0.115	0.05	0.084	0.069	0.159	0.075	0.047	0.094	0.068	0.177	0.149	0.057	0.073	0.048	0.063	0.053
17	0.075	0.074	0.07	0.094	0.051	0.228	0.035	0.283	0.044	0.019	0.126	0.166	0.043	0.057	0.111	0.077	0.027	0.055	0.102	0.082	0.082	0.048	0.095	0.094	0.077	0.046	0.05	0.093	0.133	0.057	0.05	0.062	0.074	0.104	0.03	0.164	0.063	0.083	0.054	0.045	0.091	0.057	0.143	0.108	0.054	0.048	0.062	0.053	0.051
18	0.137	0.088	0.111	0.207	0.126	0.285	0.062	0.152	0.101	0.049	0.111	0.133	0.023	0.045	0.087	0.121	0.041	0.042	0.07	0.117	0.102	0.036	0.079	0.103	0.078	0.048	0.055	0.132	0.114	0.062	0.04	0.064	0.097	0.08	0.056	0.297	0.116	0.231	0.1	0.1	0.088	0.048	0.123	0.154	0.087	0.061	0.045	0.056	0.083
19	0.052	0.036	0.055	0.096	0.039	0.192	0.054	0.045	0.046	0.543	0.267	0.121	0.014	0.029	0.041	0.041	0.024	0.014	0.03	0.067	0.05	0.018	0.035	0.051	0.039	0.016	0.021	0.108	0.11	0.027	0.021	0.03	0.038	0.038	0.016	0.031	0.066	0.179	0.076	0.039	0.039	0.013	0.058	0.127	0.059	0.032	0.015	0.016	0.029
20	0.024	0.028	0.109	0.081	0.093	0.131	0.05	0.008	0.016	0.053	0.094	0.007	0.006	0.003	0.017	0.016	0.011	0.001	0.004	0.016	0.017	0.006	0.009	0.019	0.025	0.003	0.005	0.1	0.099	0.005	0.002	0.007	0.022	0.016	0.013	0.003	0.075	0.074	0.053	0.011	0.012	0.006	0.014	0.075	0.038	0.02	0	0.012	0.018
21	0	0.002	0.038	0.015	0.016	0.075	0	0.056	0	0.02	0.009	0.045	0.079	0.003	0.005	0.006	0.048	0.015	0.014	0.024	0.026	0.013	0	0.008	0.006	0.004	0.003	0.109	0.071	0.007	0.007	0.004	0.002	0.003	0.002	0.006	0.046	0.006	0.008	0	0.003	0	0.009	0.018	0.007	0.005	0.095	0.002	0
22	0.167	0.047	0.078	0.131	0.096	0.07	0.243	0.664	0.188	0.088	0.109	0.194	0.288	0.034	0.034	0.102	0.041	0.057	0.128	0.168	0.113	0.103	0.087	0.167	0.08	0.041	0.107	0.191	0.101	0.086	0.098	0.048	0.076	0.041	0.08	0.149	0.163	0.137	0.085	0.17	0.059	0.037	0.044	0.19	0.113	0.072	0.042	0.052	0.067
23	0.02	0.049	0.007	0.074	0.035	0.016	0.025	0.111	0.025	0.086	0.049	0.087	0.445	0.009	0.016	0.051	0.033	0.012	0.033	0.055	0.049	0.045	0.031	0.033	0.033	0.056	0.044	0.147	0.05	0.044	0.061	0.022	0.029	0.012	0.222	0.318	0.291	0.052	0.042	0.044	0.029	0.021	0.003	0.076	0.058	0.042	0.051	0.037	0.044
24	0.029	0.129	0.026	0.18	0.079	0.016	0.031	0.042	0.026	0.064	0.073	0.119	0.256	0.035	0.025	0.071	0.038	0.014	0.035	0.057	0.071	0.059	0.028	0.019	0.042	0.11	0.033	0.165	0.045	0.042	0.067	0.008	0.033	0.017	0.418	0.51	0.414	0.174	0.156	0.045	0.031	0.064	0.018	0.113	0.174	0.133	0.056	0.128	0.141
25	0.048	0.085	0.034	0.128	0.048	0.021	0.05	0.082	0.038	0.011	0.071	0.08	0.178	0.053	0.029	0.079	0.033	0.018	0.037	0.063	0.077	0.059	0.019	0.03	0.047	0.064	0.037	0.124	0.057	0.041	0.058	0.01	0.037	0.023	0.203	0.253	0.243	0.126	0.079	0.05	0.04	0.036	0.018	0.142	0.098	0.083	0.028	0.057	0.066
26	0.033	0.038	0.018	0.045	0.022	0.009	0.023	0	0.019	0.014	0.051	0.021	0.037	0.031	0.024	0.05	0.216	0.049	0.037	0.038	0.056	0.038	0.01	0.027	0.027	0.034	0.04	0.054	0.068	0.049	0.069	0.008	0.021	0.014	0.043	0.051	0.067	0.056	0.035	0.035	0.013	0.019	0.001	0.099	0.038	0.04	0.014	0.034	0.027
27	0.022	0.023	0.014	0.015	0.01	0.011	0.013	0.011	0.014	0.011	0.019	0.018	0.029	0.023	0.019	0.068	0.022	0.306	0.022	0.024	0.017	0.016	0.019	0.023	0.02	0.023	0.019	0.019	0.023	0.025	0.031	0.003	0.015	0.007	0.02	0.015	0.025	0.025	0.019	0.037	0.005	0.013	0	0.039	0.015	0.016	0.007	0.026	0.031
28	0.01	0.008	0.007	0.009	0.005	0.003	0.007	0.009	0.006	0.004	0.012	0.005	0.006	0.008	0.003	0.011	0.027	0.059	0.01	0.017	0.017	0.003	0.012	0.003	0.005	0.003	0.009	0.044	0.014	0.097	0.02	0	0.006	0.002	0	0.008	0.01	0.013	0.007	0.008	0	0.002	0	0.021	0.008	0.007	0.008	0.003	0.007
29	0.01	0.005	0.006	0.01	0.008	0.006	0.006	0.006	0.007	0.007	0.014	0.007	0.008	0.006	0.005	0.01	0.026	0.073	0.101	0.134	0.048	0.007	0.005	0.014	0.003	0	0.01	0.083	0.021	0.098	0.033	0.002	0.007	0.003	0.004	0.009	0.012	0.014	0.008	0.013	0	0.001	0.002	0.018	0.012	0.007	0.01	0.005	0.004
30	0.017	0.009	0.011	0.019	0.014	0.01	0.008	0.012	0.012	0.011	0.018	0.007	0.018	0.008	0.007	0.014	0.009	0.041	0.041	0.048	0.398	0.041	0.011	0.007	0.008	0.004	0.045	0.138	0.035	0.038	0.031	0.014	0.009	0.008	0.005	0.017	0.028	0.016	0.008	0.015	0.017	0.003	0.01	0.029	0.014	0.016	0.076	0.009	0.011
31	0.147	0.079	0.077	0.122	0.089	0.09	0.081	0.087	0.09	0.086	0.157	0.117	0.122	0.112	0.098	0.102	0.118	0.077	0.165	0.175	0.229	0.089	0.041	0.055	0.051	0.122	0.209	0.116	0.114	0.064	0.085	0.062	0.085	0.053	0.044	0.081	0.181	0.151	0.086	0.25	0.083	0.039	0.062	0.202	0.093	0.09	0.022	0.061	0.058
32	0.025	0.019	0.017	0.046	0.027	0.024	0.017	0.021	0.019	0.028	0.046	0.02	0.043	0.03	0.024	0.021	0.022	0.019	0.034	0.038	0.104	0.291	0.227	0.022	0.037	0.36	0.091	0.106	0.052	0.024	0.033	0.023	0.02	0.021	0.028	0.053	0.065	0.04	0.021	0.033	0.052	0.012	0.031	0.081	0.033	0.038	0.101	0.023	0.021
33	0.086	0.086	0.056	0.176	0.067	0.065	0.047	0.044	0.065	0.053	0.122	0.116	0.162	0.079	0.062	0.073	0.061	0.035	0.058	0.107	0.164	0.146	0.516	0.108	0.158	0.19	0.093	0.11	0.101	0.069	0.067	0.033	0.069	0.042	0.137	0.253	0.217	0.164	0.09	0.081	0.081	0.043	0.056	0.241	0.143	0.106	0.049	0.07	0.084
34	0.036	0.047	0.025	0.104	0.042	0.031	0.021	0.025	0.027	0.024	0.076	0.056	0.098	0.047	0.032	0.037	0.027	0.015	0.027	0.057	0.078	0.074	0.098	0.048	0.125	0.319	0.044	0.095	0.058	0.05	0.054	0.015	0.035	0.023	0.089	0.162	0.141	0.095	0.053	0.036	0.067	0.023	0.035	0.141	0.08	0.069	0.041	0.045	0.052
35	0.038	0.047	0.026	0.093	0.041	0.029	0.027	0.024	0.026	0.016	0.071	0.061	0.1	0.048	0.028	0.04	0.031	0.02	0.026	0.062	0.071	0.077	0.067	0.042	0.114	0.039	0.03	0.104	0.053	0.048	0.068	0.016	0.031	0.024	0.087	0.151	0.136	0.093	0.054	0.039	0.06	0.023	0.031	0.117	0.073	0.063	0.019	0.043	0.055
36	0.015	0.018	0.012	0.038	0.022	0.014	0.008	0.012	0.01	0.007	0.046	0.012	0.025	0.028	0.011	0.018	0.021	0.024	0.022	0.039	0.07	0.069	0.016	0.016	0.049	0.002	0.027	0.016	0.041	0.048	0.055	0.01	0.015	0.019	0.022	0.043	0.042	0.046	0.021	0.013	0.041	0.006	0.016	0.059	0.028	0.029	0.012	0.016	0.02
37	0.014	0.023	0.009	0.024	0.018	0.013	0.008	0.011	0.007	0.006	0.034	0.007	0.014	0.02	0.007	0.009	0.016	0.025	0.029	0.043	0.089	0.037	0.012	0.01	0.02	0	0.018	0.004	0.029	0.029	0.041	0.008	0.011	0.023	0.008	0.026	0.024	0.028	0.012	0.009	0.018	0.005	0.005	0.033	0.019	0.014	0.006	0.006	0.015
38	0.01	0.007	0.003	0.012	0.003	0.008	0.003	0.003	0.006	0.009	0.029	0.002	0.01	0.015	0.007	0.005	0.01	0.025	0.026	0.112	0.103	0.022	0.011	0.005	0.004	0.003	0.014	0.006	0.023	0.05	0.024	0	0.006	0.005	0.001	0.011	0.01	0.014	0.006	0.006	0.002	0.001	0.002	0.036	0.011	0.006	0.008	0.001	0.002
39	0.017	0.007	0.008	0.015	0.007	0.017	0.009	0.008	0.009	0.012	0.03	0.008	0.013	0.017	0.008	0.014	0.011	0.026	0.032	0.05	0.027	0.023	0.008	0.013	0.006	0.006	0.013	0.02	0.024	0.264	0.015	0.001	0.011	0.016	0	0.013	0.017	0.023	0.016	0.025	0	0.003	0.006	0.035	0.016	0.011	0.01	0.003	0.006
40	0	0.001	0	0.002	0.001	0.005	0.004	0.001	0	0.005	0.013	0	0	0	0.003	0.004	0.011	0.12	0.015	0.015	0.009	0.015	0.005	0.003	0	0.029	0.006	0.038	0.018	0.033	0.086	0.022	0.002	0.017	0	0.02	0.014	0.001	0.003	0	0.062	0.002	0.042	0.026	0.008	0.005	0.043	0.001	0
41	0.205	0.111	0.139	0.098	0.139	0.159	0.114	0.143	0.11	0.211	0.354	0.233	0.399	0.232	0.119	0.289	0.079	0.035	0.017	0.03	0.01	0.02	0.014	0.224	0.071	0.078	0.008	0.027	0.027	0.013	0.008	0.092	0.081	0.134	0.037	0.099	0.059	0.074	0.09	0.472	0.19	0.047	0.095	0.169	0.022	0.034	0.057	0.053	0.126
42	0.091	0.089	0.052	0.114	0.084	0.05	0.039	0.055	0.046	0.06	0.135	0.128	0.276	0.05	0.046	0.179	0.255	0.107	0.073	0.173	0.14	0.135	0.039	0.068	0.057	0.091	0.049	0.037	0.057	0.076	0.029	0.076	0.426	0.065	0.09	0.286	0.185	0.08	0.064	0.14	0.091	0.036	0.038	0.11	0.065	0.058	0.079	0.047	0.091
43	0.053	0.094	0.042	0.136	0.057	0.041	0.042	0.033	0.036	0.039	0.091	0.19	0.32	0.099	0.067	0.12	0.084	0.029	0.056	0.106	0.078	0.079	0.048	0.048	0.045	0.107	0.046	0.06	0.084	0.06	0.054	0.07	0.069	0.068	0.373	0.294	0.3	0.161	0.101	0.064	0.019	0.032	0.025	0.135	0.101	0.108	0.096	0.067	0.077
44	0.134	0.107	0.098	0.139	0.089	0.079	0.201	0.082	0.088	0.093	0.111	0.147	0.244	0.124	0.105	0.208	0.09	0.064	0.09	0.185	0.144	0.103	0.089	0.147	0.078	0.13	0.079	0.355	0.107	0.088	0.081	0.118	0.076	0.057	0.469	0.076	0.303	0.21	0.133	0.115	0.056	0.074	0.021	0.169	0.143	0.12	0.054	0.118	0.107
45	0.059	0.122	0.048	0.156	0.049	0.027	0.041	0.022	0.027	0.049	0.02	0.103	0.364	0.029	0.041	0.096	0.045	0.024	0.052	0.082	0.1	0.072	0.041	0.037	0.058	0.127	0.045	0.067	0.069	0.067	0.138	0.044	0.046	0.033	0.371	0.145	0.431	0.059	0.05	0.054	0.097	0.036	0.007	0.117	0.076	0.077	0.108	0.038	0.065
46	0.219	0.223	0.104	0.262	0.111	0.102	0.089	0.053	0.127	0.197	0.451	0.184	0.223	0.246	0.109	0.171	0.086	0.049	0.109	0.232	0.17	0.109	0.093	0.179	0.122	0.143	0.082	0.082	0.125	0.098	0.151	0.059	0.105	0.052	0.283	0.384	0.486	0.111	0.082	0.238	0.352	0.066	0.055	0.239	0.101	0.096	0.083	0.068	0.12
47	0.101	0.16	0.096	0.26	0.185	0.055	0.066	0.067	0.081	0.074	0.231	0.395	0.183	0.077	0.051	0.067	0.071	0.033	0.072	0.176	0.135	0.076	0.053	0.06	0.065	0.073	0.065	0.126	0.093	0.08	0.093	0.053	0.069	0.03	0.186	0.197	0.265	0.585	0.357	0.114	0.09	0.067	0.056	0.254	0.185	0.12	0.087	0.107	0.118
48	0.058	0.098	0.055	0.162	0.101	0.05	0.038	0.047	0.056	0.042	0.18	0.228	0.179	0.102	0.047	0.059	0.057	0.025	0.052	0.117	0.091	0.068	0.049	0.042	0.063	0.073	0.05	0.098	0.061	0.063	0.089	0.035	0.057	0.022	0.218	0.34	0.21	0.346	0.263	0.083	0.017	0.049	0.061	0.187	0.148	0.116	0.09	0.084	0.096
49	0.042	0.071	0.038	0.141	0.052	0.03	0.043	0.029	0.033	0.015	0.085	0.123	0.172	0.069	0.048	0.063	0.063	0.03	0.049	0.115	0.143	0.084	0.069	0.041	0.076	0.073	0.052	0.082	0.064	0.093	0.124	0.018	0.062	0.035	0.205	0.266	0.176	0.221	0.108	0.096	0	0.034	0.051	0.222	0.147	0.139	0.026	0.086	0.08
50	0.013	0.014	0.011	0.033	0.013	0.012	0.009	0.011	0.012	0.001	0.028	0.006	0.012	0.015	0.007	0.01	0.014	0.008	0.014	0.03	0.018	0.013	0.007	0.009	0.01	0	0.013	0.009	0.021	0.019	0.012	0.016	0.01	0.009	0.021	0.056	0.029	0.043	0.018	0.016	0.009	0.059	0.058	0.072	0.128	0.024	0.025	0.033	0.013
51	0.022	0.017	0.02	0.108	0.018	0.045	0.027	0.016	0.016	0.025	0.04	0.025	0.021	0.04	0.021	0.027	0.014	0.023	0.02	0.04	0.031	0.022	0.021	0.02	0.011	0.008	0.014	0.028	0.048	0.028	0.009	0	0.021	0.044	0.009	0.045	0.041	0.017	0.018	0.06	0.024	0.035	0	0.051	0.032	0.017	0.078	0.015	0.018
52	0.078	0.063	0.076	0.554	0.106	0.254	0.125	0.058	0.041	0.168	0.061	0.112	0.051	0.194	0.095	0.115	0.095	0.142	0.109	0.141	0.107	0.094	0.093	0.086	0.05	0.073	0.068	0.117	0.147	0.084	0.059	0.051	0.106	0.162	0.072	0.035	0.266	0.071	0.058	0.11	0.08	0.164	0.209	0.067	0.057	0.026	0.073	0.085	0.038
53	0.466	0.238	0.401	0.081	0.181	0.456	0.293	0.109	0.166	0.577	0.243	0.241	0.072	0.218	0.207	0.572	0.241	0.246	0.115	0.09	0.068	0.096	0.126	0.233	0.271	0.164	0.086	0.123	0.255	0.036	0.069	0.172	0.365	0.325	0.12	0.056	0.069	0.086	0.065	0.163	0.165	0.34	0.176	0.08	0.076	0.01	0.041	0.213	0.409
54	0.072	0.048	0.045	0.036	0.025	0.114	0.006	0.156	0.051	0.15	0.297	0.001	0.111	0.021	0.064	0.106	0.026	0.026	0.02	0.095	0.066	0.031	0.023	0.128	0.039	0.024	0.031	0.042	0.081	0.141	0.041	0.155	0.078	0.01	0.083	0.033	0.049	0.032	0.015	0.115	0.097	0.012	0.092	0.138	1	0.237	0.2	0.029	0.126
55	1	1	1	1	1	1	1	0.699	1	1	1	1	0.907	1	1	1	1	1	1	1	1	1	1	1	1	1	1	1	1	0.927	1	1	1	0.831	1	0.9	1	1	1	1	1	1	1	1	1	0.411	1	0.329	1
56	0.231	0.063	0.072	0.071	0.039	0.115	0.086	0.058	0.03	0.028	0.211	0.046	0.056	0.102	0.083	0.113	0.097	0.058	0.073	0.206	0.09	0.049	0.049	0.023	0.046	0.058	0.068	0.037	0.069	0.049	0.351	0.197	0.144	0.085	0.271	0.077	0.162	0.21	0.124	0.142	0.387	0.231	0.517	0.26	0.22	0.101	0.17	0.036	0.239
57	0	0	0.002	0.017	0.001	0.019	0	0.002	0.003	0.007	0.006	0	0.009	0	0.003	0.007	0	0	0	0.018	0.019	0.008	0.001	0	0.004	0.003	0.002	0.01	0.024	0.013	0.062	0	0.001	0.017	0.017	0.023	0.016	0	0.002	0.006	0.088	0.011	0.028	0.05	0.033	0.022	0	0.028	0.117
58	0.073	0.028	0.052	0.053	0.041	0.007	0.067	0.034	0.038	0.055	0.048	0.057	0.077	0.038	0.074	0.098	0.048	0.041	0.03	0.064	0.048	0.039	0.06	0.11	0.055	0.034	0.029	0.04	0.071	0.022	0.618	0.047	0.053	0.045	0.017	0.04	0.028	0.044	0.034	0.091	0.013	0.1	0	0.086	0.023	0.064	0.093	0.021	0.356
59	0.135	0.065	0.122	0.317	0.035	0.064	0.05	0.026	0.047	0.018	0.033	0.096	0.026	0.033	0.045	0.074	0.059	0.051	0.036	0.06	0.062	0.045	0.04	0.054	0.062	0.02	0.035	0.033	0.064	0.047	0.08	0.048	0.078	0.053	0.085	0.034	0.142	0.037	0.023	0.056	0.03	1	0.07	0.077	0.061	0.034	0.094	0.072	1
60	0.009	0.023	0.016	0.047	0	0	0	0.002	0.012	0	0.022	0.035	0.05	0.011	0.003	0.005	0.012	0.002	0.008	0.011	0.017	0.021	0.001	0.005	0.026	0.001	0.008	0.014	0.032	0.026	0.008	0	0.012	0.006	0.049	0.088	0.077	0.027	0.019	0.003	0	0.037	0.016	0.052	0.056	0.023	0.093	0.02	0.076
61	0.181	0.183	0.151	0.312	0.139	0.159	0.127	0.091	0.13	0.097	0.286	0.259	0.406	0.211	0.149	0.192	0.159	0.097	0.164	0.29	0.315	0.179	0.443	0.244	0.157	0.286	0.145	0.152	0.178	0.208	0.193	0.081	0.139	0.069	0.433	0.598	0.517	0.37	0.266	0.217	0.108	0.136	0.159	0.524	0.358	0.218	0.209	0.16	0.113
62	0.228	0.247	0.186	0.398	0.186	0.197	0.159	0.116	0.163	0.112	0.333	0.39	0.586	0.251	0.178	0.235	0.193	0.111	0.192	0.367	0.319	0.196	0.268	0.378	0.21	0.243	0.134	0.205	0.18	0.232	0.238	0.075	0.191	0.086	0.691	0.835	0.741	0.522	0.372	0.25	0.174	0.215	0.19	0.559	0.422	0.281	0.282	0.229	0.221
63	0.183	0.182	0.151	0.283	0.151	0.166	0.132	0.087	0.132	0.087	0.247	0.263	0.383	0.174	0.144	0.168	0.141	0.079	0.142	0.299	0.208	0.128	0.206	0.337	0.168	0.143	0.089	0.128	0.133	0.175	0.149	0.037	0.156	0.091	0.481	0.562	0.496	0.408	0.283	0.194	0.156	0.135	0.137	0.447	0.301	0.194	0.25	0.141	0.195
64	0.126	0.061	0.107	0.08	0.078	0.093	0.088	0.086	0.066	0.074	0.05	0.081	0.074	0.071	0.081	0.19	0.082	0.064	0.054	0.096	0.081	0.055	0.061	0.15	0.085	0.018	0.048	0.034	0.123	0.054	0.035	0.04	0.077	0.124	0.062	0.07	0.075	0.078	0.072	0.146	0.063	0.079	0.006	0.133	0.064	0.047	0.066	0.063	0.068
65	0.188	0.085	0.134	0.123	0.109	0.23	0.129	0.199	0.089	0.129	0.112	0.104	0.169	0.2	0.128	0.333	0.095	0.101	0.073	0.144	0.109	0.081	0.093	0.289	0.104	0.041	0.069	0.075	0.344	0.082	0.06	0.073	0.092	0.2	0.055	0.07	0.073	0.075	0.081	0.288	0.061	0.13	0.033	0.141	0.075	0.066	0.048	0.07	0.095
66	0.005	0.019	0	0.05	0.024	0.034	0	0.017	0.005	0.021	0.044	0.001	0.023	0.028	0.002	0.022	0	0.021	0.012	0.008	0.005	0.011	0.008	0	0.015	0.001	0.005	0.052	0.302	0.027	0.042	0	0.002	0.109	0.006	0.069	0.037	0	0	0.025	0.005	0.011	0.045	0.065	0.03	0.021	0	0.007	0.044
67	0.417	0.304	0.374	0.435	0.253	0.406	0.249	0.183	0.298	0.242	0.506	0.23	0.302	0.385	0.273	0.303	0.323	0.202	0.341	0.586	0.519	0.293	0.272	0.347	0.276	0.156	0.29	0.261	0.606	0.409	0.328	0.2	0.257	0.211	0.321	0.391	0.375	0.466	0.351	0.431	0.229	0.14	0.374	0.978	0.461	0.291	0.373	0.142	0.26
68	1	0.927	1	1	0.974	1	1	0.705	0.956	0.859	1	1	1	1	1	1	0.886	0.75	1	1	1	1	1	1	1	0.709	1	0.849	1	1	1	0.784	1	0.663	1	1	1	1	1	1	0.909	0.569	1	1	1	1	1	0.613	0.795
69	1	0.881	1	1	0.808	1	0.873	0.583	0.827	0.712	1	0.867	1	1	0.883	1	0.902	0.626	0.984	1	1	0.909	0.906	1	0.932	0.642	0.86	0.722	1	1	0.908	0.739	0.829	0.568	1	1	1	1	1	1	0.839	0.552	1	1	1	0.901	1	0.553	0.728
70	1	0.908	1	1	0.907	1	1	0.653	0.904	0.784	1	0.971	1	1	1	1	0.857	0.719	1	1	1	1	0.997	1	1	0.671	0.966	0.793	1	1	0.981	0.74	0.943	0.69	1	1	1	1	1	1	0.842	0.587	1	1	1	0.979	1	0.602	0.719
71	1	0.786	0.999	1	0.663	1	0.731	0.467	0.738	0.541	1	0.745	0.876	0.972	0.737	0.78	0.801	0.516	0.802	1	1	0.754	0.762	0.917	0.786	0.505	0.696	0.583	0.79	0.948	0.72	0.471	0.72	0.459	1	1	1	1	0.979	1	0.584	0.44	0.708	1	1	0.736	0.942	0.479	0.572
72	0.478	0.365	0.416	0.449	0.295	0.454	0.314	0.209	0.333	0.242	0.451	0.36	0.406	0.414	0.335	0.371	0.358	0.227	0.384	0.717	0.575	0.337	0.353	0.419	0.367	0.227	0.302	0.267	0.336	0.411	0.326	0.184	0.312	0.184	0.503	0.458	0.535	0.582	0.424	0.43	0.211	0.237	0.25	0.892	0.444	0.336	0.412	0.237	0.245
73	1	0.865	1	1	0.754	1	0.867	0.57	0.858	0.656	1	0.86	0.964	1	0.859	0.972	0.92	0.601	0.926	1	1	0.875	0.891	1	0.929	0.622	0.822	0.644	0.74	1	0.8	0.625	0.823	0.515	1	1	1	1	1	1	0.689	0.587	0.913	1	1	0.799	1	0.543	0.638
74	0.206	0.133	0.194	0.205	0.131	0.169	0.129	0.102	0.147	0.113	0.163	0.164	0.183	0.195	0.141	0.178	0.159	0.111	0.149	0.307	0.231	0.147	0.153	0.197	0.146	0.101	0.13	0.108	0.129	0.178	0.134	0.099	0.138	0.1	0.233	0.225	0.224	0.265	0.186	0.206	0.121	0.145	0.136	0.43	0.191	0.151	0.201	0.126	0.157
75	0.006	0	0.001	0.006	0	0.004	0	0.002	0.003	0	0.001	0	0.002	0.003	0.005	0	0.001	0.001	0	0.006	0.003	0	0.001	0.001	0	0	0.002	0	0	0.001	0	0	0.001	0.004	0	0	0.004	0.004	0	0	0	0	0	0.033	0.002	0.012	0	0.003	0.019
76	0.02	0.013	0.012	0.022	0.008	0.012	0.009	0.01	0.015	0.008	0.025	0.014	0.016	0.011	0.01	0.015	0.013	0.008	0.013	0.019	0.017	0.009	0.008	0.014	0.01	0.004	0.01	0.007	0.011	0.01	0.017	0.011	0.011	0.007	0.014	0.008	0.013	0.015	0.012	0.012	0	0.007	0.006	0.062	0.018	0.031	0.021	0.009	0.036
77	0.102	0.077	0.069	0.132	0.075	0.085	0.078	0.065	0.051	0.066	0.129	0.078	0.12	0.103	0.082	0.118	0.088	0.076	0.086	0.161	0.146	0.103	0.1	0.111	0.081	0.107	0.085	0.082	0.08	0.12	0.121	0.11	0.076	0.059	0.118	0.168	0.149	0.138	0.109	0.124	0.064	0.091	0.094	0.252	0.109	0.102	0.146	0.073	0.129
78	0.093	0.058	0.094	0.124	0.062	0.104	0.077	0.054	0.071	0.062	0.119	0.065	0.084	0.099	0.068	0.083	0.103	0.063	0.078	0.172	0.112	0.072	0.053	0.06	0.055	0.059	0.07	0.058	0.093	0.103	0.085	0.071	0.07	0.062	0.1	0.088	0.113	0.137	0.104	0.096	0.072	0.057	0.132	0.279	0.108	0.104	0.117	0.073	0.188
79	0.033	0.055	0.034	0.028	0.02	0.032	0.024	0.032	0.025	0.021	0.084	0.039	0.04	0.018	0.018	0.036	0.033	0.012	0.013	0.032	0.017	0.015	0.013	0.02	0.019	0.015	0.012	0.008	0.017	0.023	0.02	0.01	0.019	0.019	0.046	0.023	0.033	0.03	0.024	0.023	0.033	0.016	0.054	0.081	0.036	0.032	0.07	0.016	0.172
80	0.043	0.16	0.038	0.058	0.041	0.045	0.04	0.027	0.026	0.033	0.138	0.056	0.067	0.043	0.037	0.055	0.04	0.023	0.029	0.062	0.043	0.03	0.03	0.048	0.025	0.01	0.022	0.02	0.034	0.044	0.047	0.034	0.027	0.02	0.054	0.031	0.05	0.048	0.047	0.052	0.043	0.02	0.044	0.114	0.04	0.043	0.106	0.042	0.161
81	0.078	0.122	0.053	0.085	0.05	0.055	0.055	0.039	0.048	0.038	0.085	0.057	0.08	0.07	0.057	0.059	0.065	0.051	0.059	0.105	0.103	0.061	0.06	0.066	0.053	0.039	0.051	0.056	0.093	0.136	0.111	0.056	0.049	0.05	0.08	0.078	0.098	0.099	0.08	0.08	0.039	0.092	0.072	0.233	0.129	0.088	0.179	0.295	0.125
82	0.115	0.088	0.115	0.155	0.073	0.089	0.072	0.09	0.103	0.06	0.173	0.19	0.242	0.188	0.114	0.09	0.126	0.119	0.102	0.175	0.157	0.13	0.128	0.064	0.141	0.185	0.087	0.108	0.124	0.174	0.191	0.066	0.133	0.125	0.237	0.29	0.237	0.191	0.178	0.151	0.183	0.474	0.218	0.533	0.152	0.261	0.263	0.331	0.22
83	0.153	0.129	0.145	0.217	0.125	0.158	0.077	0.17	0.125	0.06	0.165	0.295	0.312	0.176	0.083	0.111	0.093	0.107	0.094	0.173	0.165	0.134	0.099	0.062	0.103	0.2	0.084	0.191	0.128	0.148	0.152	0.052	0.103	0.133	0.405	0.419	0.363	0.337	0.248	0.13	0.223	0.742	0.467	0.504	0.234	0.791	0	0.119	0.432
84	1	0.716	1	0.522	0.246	0.502	0.274	1	1	0.282	0.545	0.759	1	0.465	0.411	0.765	0.94	1	0.323	0.607	0.572	0.308	0.421	0.563	0.501	1	0.52	0.285	0.342	0.233	0.286	0.769	0.524	1	0.184	0.157	0.308	0.263	0.213	0.595	0.505	0.333	0.153	0.586	0.366	0.27	0.231	1	0.979
85	0.472	0.178	0.316	0.189	0.072	0.176	0.051	0.521	0.336	0.097	0.164	0.149	0.479	0.226	0.163	0.33	0.26	0.347	0.128	0.265	0.272	0.142	0.171	0.207	0.134	0.527	0.207	0.123	0.172	0.097	0.134	0.265	0.145	0.377	0.071	0.045	0.067	0.053	0.067	0.209	0.133	0.029	0.18	0.256	0.211	0.159	0.029	0.592	0.352
86	0.475	0.16	0.306	0.222	0.244	0.24	0.19	0.297	0.222	0.373	0.446	0.122	0.229	0.326	0.299	0.449	0.166	0.263	0.176	0.47	0.32	0.203	0.256	0.477	0.188	0.263	0.2	0.207	0.241	0.128	0.179	0.197	0.178	0.281	0.073	0.133	0.111	0.144	0.171	0.284	0.252	0.081	0.261	0.36	0.189	0.117	0.541	1	0.208
87	0.188	0.004	0.644	0.027	0.1	0.048	0.067	0.07	0.05	0.176	0.232	0	0	0.095	0.117	0.156	0	0.172	0.081	0.135	0.101	0.089	0.09	0.248	0.06	0.056	0.065	0.081	0.092	0.056	0.088	0.229	0.063	0.069	0.016	0.053	0	0	0.072	0.084	0.259	0.05	0.713	0.131	1	0.124	1	0.013	0.292
88	1	0.389	0.92	0.309	0.97	1	1	1	0.578	1	1	0.62	1	1	1	1	0.732	1	0.698	1	1	0.919	1	1	0.791	0.542	0.808	0.579	0.619	0.781	0.388	0.96	0.81	0.816	0.548	0.391	0.484	0.555	0.817	1	0.679	1	0.166	0.45	0.219	0.881	0.173	0.751	0.102
89	0.043	0.018	0.017	0.066	0.032	0.062	0	0.003	0.012	0.038	0.141	0.032	0.004	0.051	0.036	0.022	0	0.047	0.054	0.106	0.096	0.056	0.065	0.038	0.034	0	0.039	0.102	0.111	0.061	0.122	0.009	0.025	0.007	0.065	0.135	0.075	0.054	0.089	0.035	0.057	0	0.093	0.261	0.31	0.079	0.201	0.045	0.086
90	0.364	1	0.438	1	0.667	0.252	0.515	0.273	0.212	0.092	0.384	0.498	1	0.43	0.366	0.669	0.522	0.402	0.331	0.553	0.689	0.55	0.326	0.286	0.405	0.948	0.326	0.6	0.338	0.44	0.729	0.213	0.388	0.418	1	1	1	1	0.616	0.531	0.51	1	0.153	0.908	0.636	0.741	0.498	0.773	0.933
91	0.198	0.384	0.231	0.436	0.424	0.18	0.157	0.202	0.158	0.117	0.249	0.448	0.283	0.458	0.182	0.237	0.198	0.178	0.162	0.312	0.278	0.221	0.217	0.157	0.223	0.335	0.157	0.247	0.175	0.211	0.226	0.128	0.177	0.192	0.833	0.597	0.426	1	0.652	0.285	0.302	0.513	0.203	0.523	0.617	0.535	0.4	0.668	0.494
92	0.134	0.111	0.124	0.158	0.143	0.057	0.069	0.141	0.114	0.091	0.22	0.244	0.091	0.094	0.081	0.144	0.108	0.129	0.103	0.167	0.146	0.085	0.095	0.089	0.089	0.116	0.078	0.119	0.094	0.084	0.093	0.106	0.084	0.111	0.066	0.218	0.074	0.201	0.208	0.11	0.071	0.088	0.057	0.182	0.119	0.093	0.201	0.171	0.091
93	0.28	0.147	0.234	0.432	0.265	0.179	0.201	0.296	0.171	0.143	0.327	0.281	0.249	0.231	0.176	0.287	0.19	0.26	0.162	0.341	0.301	0.194	0.208	0.23	0.154	0.218	0.165	0.161	0.156	0.214	0.285	0.248	0.153	0.206	0.34	0.182	0.266	0.198	0.215	0.263	0.145	0.58	0.601	0.293	0.174	0.149	0.293	0.313	0.61
94	0.061	0.098	0.104	0.239	0.107	0.072	0.018	0.106	0.744	0.061	0.117	0.25	0.106	0.104	0.072	0.108	0.067	0.067	0.066	0.114	0.119	0.068	0.078	0.063	0.111	0.1	0.063	0.108	0.075	0.115	0.063	0.095	0.089	0.076	0.118	0.168	0.13	0.212	0.128	0.119	0.139	0.057	0.098	0.243	0.157	0.11	0.128	0.134	0.067
95	0.616	0.622	0.68	1	1	1	1	1	0.709	0.581	1	1	0.752	0.742	0.457	0.624	0.502	0.45	0.461	0.87	0.682	0.439	0.457	0.555	0.528	0.531	0.409	0.451	0.391	0.552	0.496	0.449	0.46	0.469	1	1	0.962	1	1	0.653	0.881	0.691	0.617	1	0.76	0.606	0.687	0.734	0.699
96	1	0.967	1	1	0.663	0.563	0.79	0.786	0.594	0.438	0.765	0.909	0.904	0.973	0.566	0.881	0.644	0.76	0.522	1	0.91	0.636	0.666	0.796	0.594	0.743	0.515	0.586	0.493	0.572	0.898	0.69	0.519	0.744	0.971	0.696	1	1	0.922	0.787	0.783	1	0.636	1	0.729	0.727	0.97	0.969	0.785
97	0.027	0.49	0	0.179	0.011	0.002	0	0.1	0.047	0.02	0.08	0	0.088	0.057	0.049	0.064	0.051	0.066	0.061	0.083	0.118	0.062	0.065	0.023	0.039	0.087	0.047	0.142	0.091	0.097	0.192	0.111	0.038	0.07	0.06	0.126	0.22	0.084	0.086	0.04	0.079	0.004	0.114	0.152	0.106	0.089	0.094	0.121	0.082
98	0.144	0.448	0.194	0.357	0.216	0.162	0.054	0.252	0.103	0.065	0.112	0.063	0.123	0.144	0.099	0.131	0.099	0.177	0.129	0.2	0.201	0.162	0.125	0.111	0.091	0.106	0.106	0.22	0.17	0.146	0.295	0.103	0.07	0.127	0.113	0.167	0.205	0.214	0.168	0.112	0.041	0.057	0.101	0.328	0.17	0.148	0.16	0.163	0.133
99	1	0.474	0.61	1	0.732	1	0.806	0.561	0.503	0.619	1	0.773	0.579	1	0.649	0.785	0.608	0.949	0.811	1	1	1	1	1	0.667	0.566	0.731	0.895	0.995	0.993	0.953	0.726	0.586	0.787	0.665	1	1	1	1	0.89	0.682	1	0.814	1	0.966	0.966	1	0.672	0.491
100	0.281	0.643	0.359	0.571	0.815	0.246	0.241	0.243	0.23	0.153	0.293	0.494	0.457	0.362	0.221	0.327	0.263	0.242	0.216	0.329	0.38	0.269	0.253	0.222	0.29	0.286	0.19	0.322	0.201	0.276	0.311	0.176	0.228	0.239	0.489	0.34	0.519	0.647	0.406	0.282	0.216	0.341	0.186	0.669	0.349	0.318	0.329	0.384	0.379
101	0.74	0.91	0.925	1	0.908	0.689	0.641	0.503	0.554	0.439	0.782	0.975	0.875	0.858	0.554	0.728	0.644	0.521	0.5	0.953	0.876	0.567	0.601	0.644	0.685	0.603	0.484	0.53	0.426	0.651	0.645	0.46	0.589	0.561	0.992	0.669	0.945	1	0.813	0.705	0.523	0.681	0.498	1	0.743	0.645	0.721	0.75	0.657
102	1	1	1	1	0.95	1	1	1	1	1	1	1	1	1	1	1	1	1	1	1	1	1	1	1	1	1	1	1	1	1	1	1	1	1	1	1	1	1	1	1	1	1	1	1	1	1	1	1	0.959
103	0.989	0.925	1	1	1	1	0.843	0.607	0.699	0.564	1	0.733	0.878	1	0.73	0.852	0.793	0.634	0.682	1	1	0.729	0.745	0.886	0.807	0.626	0.636	0.589	0.544	0.831	0.715	0.603	0.689	0.692	0.98	0.816	0.904	1	0.928	0.918	0.614	0.703	0.666	1	0.852	0.771	0.97	0.752	0.68
104	1	1	1	0.969	0.861	1	0.787	1	0.864	0.547	1	0.904	1	1	0.796	1	0.82	0.848	0.643	1	1	0.732	0.761	0.929	0.832	1	0.658	0.617	0.516	0.731	0.74	0.827	0.722	0.998	1	0.8	1	1	0.937	0.976	0.738	0.811	0.663	1	0.858	0.78	0.858	1	0.849
105	1	0.827	1	0.654	0.253	1	0.861	0.6	0.742	0.591	1	0.23	0.342	1	0.707	0.737	0.665	0.639	0.694	1	1	0.66	0.778	0.967	0.767	0.39	0.672	0.581	0.564	0.929	0.677	0.71	0.68	0.672	0.332	0.606	0.378	0.501	0.671	0.878	0.491	0.312	0.669	1	0.676	0.522	0.867	0.433	0.403
106	1	0.427	1	1	0.67	1	1	0.978	0.91	1	1	0.788	0.623	1	1	1	0.874	0.943	1	1	1	1	1	1	1	0.82	1	1	1	1	1	1	0.933	1	0.847	1	1	1	1	1	1	1	1	1	1	1	1	1	0.751
107	1	0.458	1	0.993	0.414	1	1	0.904	0.969	0.936	1	0.465	0.435	1	1	1	0.917	0.883	1	1	1	1	1	1	1	0.578	0.994	0.846	0.803	1	0.951	0.95	0.999	0.998	0.516	0.909	0.708	0.815	1	1	1	0.576	1	1	1	0.859	1	0.613	0.625
108	1	0.786	1	1	0.577	1	1	1	0.895	1	1	0.885	0.693	1	1	1	0.785	0.898	1	1	1	1	1	1	1	0.822	1	1	0.903	1	1	1	1	1	0.711	1	0.982	1	1	1	1	0.741	1	1	1	1	1	0.903	0.809
109	1	1	1	1	1	1	1	1	1	1	1	1	1	1	1	1	0.952	0.942	1	1	1	1	1	1	1	1	1	1	1	1	1	1	1	1	1	1	1	1	1	1	1	1	1	1	1	1	1	1	0.89
110	1	1	1	1	1	1	1	1	0.97	1	1	1	1	1	1	1	0.842	0.9	1	1	1	1	1	1	1	1	1	1	1	1	1	1	1	1	1	1	1	1	1	1	1	1	1	1	1	1	1	1	0.883
[truncated: 47 more columns]
