# Supplementary material for: Evaluating our ability to predict the structural disruption of RNA by SNPs
Source: BMC Genomics. 2012 Jun 18;13(Suppl 4):S6. doi: 10.1186/1471-2164-13-S4-S6 (PMC3303743; doi:10.1186/1471-2164-13-S4-S6)
Supplement: Additional file 7 — eSDC and SHAPE data for the GMP Riboswitch without CDM RNA construct. [file 1471-2164-13-S4-S6-S7.xls]

## Sheet: eSDC
>CID_GMP_RS_NoCDM
GGAAAAAUGUCACGCACAGGGCAAACCAUUCGAAAGAGUGGGACGCAAAGCCUCCGGCCUAAACCAGAAGACAUGGUAGGUAGCGGGGUUACCGAUGGCAAAAUGCAUACAAACCAAAGAAACAACAACAACAAC
C11G	eSDC	0.429057
A12U	eSDC	0.335811
C13G	eSDC	0.535314
G14C	eSDC	0.833459
C15G	eSDC	1.68626
A16U	eSDC	0.614575
C17G	eSDC	1.23985
A18U	eSDC	0.558564
G19C	eSDC	0.788625
G21C	eSDC	0.450895
C22G	eSDC	0.42685
A23U	eSDC	0.669443
A24U	eSDC	0.415093
A25U	eSDC	1.30814
C26G	eSDC	0.439139
C27G	eSDC	0.651658
A28U	eSDC	0.575423
U29A	eSDC	0.468508
U30A	eSDC	0.734862
C31G	eSDC	0.719183
A33U	eSDC	1.69004
A34U	eSDC	0.569663
A35U	eSDC	0.819703
A37U	eSDC	0.578861
G38C	eSDC	0.515103
U39A	eSDC	0.902007
G40C	eSDC	0.932901
G41C	eSDC	0.668309
G42C	eSDC	0.267178
A43U	eSDC	0.282303
C44G	eSDC	0.636533
G45C	eSDC	0.705093
C46G	eSDC	0.67404
A47U	eSDC	0.620657
A48U	eSDC	0.725372
A49U	eSDC	0.834047
G50C	eSDC	0.450386
C51G	eSDC	1.12135
U53A	eSDC	0.57501
C54G	eSDC	0.796984
C55G	eSDC	1.13541
G56C	eSDC	1.28912
G57C	eSDC	1.6251
C58G	eSDC	0.745826
C59G	eSDC	0.988283
U60A	eSDC	0.676842
A61U	eSDC	0.50537
A62U	eSDC	0.603743
A63U	eSDC	0.526669
C64G	eSDC	1.12365
C65G	eSDC	1.23188
A66U	eSDC	0.784037
G67C	eSDC	0.630263
A68U	eSDC	0.67043
A69U	eSDC	0.573768
G70C	eSDC	0.800941
A71U	eSDC	0.646154
C72G	eSDC	0.714273
A73U	eSDC	0.765913
U74A	eSDC	0.600738
G75C	eSDC	0.85274
G76C	eSDC	0.432698
U77A	eSDC	0.385354
A78U	eSDC	0.585309
G79C	eSDC	0.802583
G80C	eSDC	0.852758
U81A	eSDC	0.635085
A82U	eSDC	0.271693
G83C	eSDC	0.50957
C84G	eSDC	0.754932
G85C	eSDC	1.84541
G86C	eSDC	1.19085
G87C	eSDC	0.983009
G88C	eSDC	1.03296
U89A	eSDC	0.703671
U90A	eSDC	0.302141
A91U	eSDC	0.445319
C92G	eSDC	1.37359
C93G	eSDC	1.1674
G94C	eSDC	1.00899
A95U	eSDC	0.527305
U96A	eSDC	1.16586
G97C	eSDC	0.936926
G98C	eSDC	1.527
C99G	eSDC	1.02193
A100U	eSDC	0.985848
A101U	eSDC	0.839471
A102U	eSDC	0.366861
A103U	eSDC	1.26018
U104A	eSDC	0.330298
G105C	eSDC	2.19532

## Sheet: noCDM.data.txt
SEQPOS	WT	C11G	A12U	C13G	G14C	C15G	A16U	C17G	A18U	G19C	G21C	C22G	A23U	A24U	A25U	C26G	C27G	A28U	U29A	U30A	C31G	A33U	A34U	A35U	A37U	G38C	U39A	G40C	G41C	G42C	A43U	C44G	G45C	C46G	A47U	A48U	A49U	G50C	C51G	U53A	C54G	C55G	G56C	G57C	C58G	C59G	U60A	A61U	A62U
10	0.217	0.246	0.165	0.28	0.188	0.194	0.235	0.116	0.079	0.136	0.108	0.148	0.207	0.17	0.077	0.185	0.102	0.144	0.147	0.166	0.143	0.143	0.137	0.118	0.061	0.167	0.033	0.031	0.143	0.2	0.144	0.179	0.115	0.147	0.182	0.157	0.116	0.131	0.162	0.149	0.202	0.145	0.046	0.075	0.115	0.146	0.185	0.194	0.202
11	0.295	0.411	0.133	0.151	0.153	0.098	0.22	0.148	0.138	0.213	0.235	0.302	0.301	0.273	0.215	0.289	0.205	0.22	0.199	0.229	0.202	0.145	0.226	0.132	0.122	0.212	0.187	0.159	0.188	0.304	0.224	0.247	0.166	0.185	0.253	0.22	0.198	0.199	0.197	0.226	0.263	0.203	0.109	0.122	0.231	0.216	0.246	0.261	0.27
12	0.168	0.214	0.134	0.114	0.1	0.074	0.122	0.06	0.148	0.167	0.194	0.164	0.172	0.152	0.132	0.144	0.112	0.112	0.086	0.089	0.106	0.136	0.132	0.114	0.136	0.111	0.231	0.185	0.068	0.183	0.149	0.14	0.1	0.099	0.141	0.119	0.121	0.151	0.144	0.112	0.132	0.123	0.139	0.103	0.149	0.144	0.139	0.135	0.122
13	0.215	0.307	0.16	0.213	0.103	0.149	0.203	0.079	0.106	0.186	0.267	0.204	0.256	0.218	0.178	0.162	0.119	0.14	0.115	0.122	0.155	0.088	0.137	0.075	0.052	0.154	0.092	0.087	0.15	0.219	0.161	0.164	0.146	0.148	0.207	0.192	0.155	0.151	0.123	0.142	0.17	0.157	0.081	0.079	0.168	0.155	0.149	0.19	0.163
14	0.112	0.105	0.083	0.116	0.083	0.071	0.078	0.077	0.125	0.13	0.109	0.099	0.103	0.093	0.085	0.072	0.069	0.067	0.044	0.043	0.072	0.111	0.071	0.081	0.076	0.071	0.153	0.128	0.024	0.097	0.098	0.074	0.082	0.056	0.1	0.083	0.075	0.096	0.099	0.07	0.058	0.085	0.121	0.082	0.093	0.091	0.073	0.08	0.053
15	0.163	0.088	0.112	0.095	0.058	0.061	0.071	0.082	0.119	0.283	0.154	0.117	0.114	0.101	0.085	0.095	0.077	0.091	0.062	0.044	0.078	0.046	0.092	0.05	0.028	0.122	0.053	0.056	0.034	0.116	0.115	0.08	0.162	0.074	0.158	0.129	0.089	0.119	0.084	0.114	0.102	0.089	0.065	0.052	0.11	0.122	0.073	0.18	0.081
16	0.142	0.071	0.094	0.088	0.061	0.166	0.091	0.248	0.142	0.138	0.128	0.107	0.087	0.083	0.085	0.078	0.063	0.06	0.038	0.024	0.05	0.059	0.079	0.057	0.075	0.066	0.055	0.06	0.018	0.108	0.094	0.058	0.083	0.047	0.109	0.101	0.081	0.108	0.076	0.058	0.043	0.064	0.087	0.062	0.088	0.098	0.041	0.103	0.039
17	0.12	0.118	0.074	0.072	0.063	0.15	0.092	0.194	0.106	0.13	0.174	0.082	0.071	0.068	0.084	0.057	0.044	0.059	0.025	0.018	0.039	0.045	0.06	0.04	0.035	0.047	0.029	0.035	0.012	0.083	0.073	0.044	0.125	0.051	0.076	0.076	0.064	0.081	0.055	0.036	0.048	0.052	0.066	0.051	0.086	0.078	0.03	0.083	0.033
18	0.111	0.085	0.088	0.112	0.124	0.193	0.083	0.203	0.155	0.128	0.192	0.062	0.082	0.068	0.095	0.055	0.035	0.056	0.03	0.029	0.043	0.039	0.062	0.028	0.018	0.059	0.024	0.032	0.035	0.086	0.069	0.049	0.193	0.072	0.119	0.114	0.069	0.078	0.047	0.048	0.079	0.059	0.065	0.037	0.088	0.101	0.037	0.096	0.049
19	0.101	0.076	0.088	0.081	0.069	0.23	0.057	0.126	0.133	0.273	0.159	0.061	0.063	0.046	0.064	0.044	0.022	0.038	0.025	0.016	0.033	0.048	0.041	0.03	0.048	0.049	0.041	0.044	0.017	0.056	0.05	0.037	0.053	0.059	0.113	0.093	0.043	0.064	0.043	0.038	0.062	0.045	0.059	0.036	0.073	0.079	0.029	0.08	0.038
20	0.101	0.046	0.081	0.086	0.147	0.247	0.056	0.157	0.135	0.19	0.077	0.054	0.057	0.048	0.042	0.049	0.023	0.041	0.024	0.015	0.035	0.038	0.042	0.02	0.069	0.062	0.028	0.034	0.015	0.052	0.049	0.038	0.033	0.071	0.072	0.1	0.039	0.062	0.035	0.045	0.065	0.045	0.072	0.022	0.06	0.064	0.034	0.099	0.046
21	0.05	0.025	0.046	0.032	0.049	0.096	0.025	0.037	0.055	0.089	0.082	0.084	0.036	0.03	0.032	0.061	0.026	0.028	0.01	0.009	0.029	0.03	0.03	0.016	0.069	0.019	0.023	0.031	0	0.033	0.033	0.027	0.024	0.041	0.032	0.044	0.026	0.041	0.033	0	0.03	0.03	0.053	0.017	0.038	0.048	0.017	0.033	0.013
22	0.106	0.057	0.075	0.075	0.088	0.109	0.188	0.546	0.077	0.12	0.14	0.229	0.05	0.063	0.086	0.075	0.067	0.091	0.048	0.051	0.103	0.04	0.061	0.031	0.05	0.055	0.05	0.09	0.079	0.085	0.075	0.069	0.115	0.082	0.069	0.095	0.077	0.057	0.056	0.042	0.065	0.062	0.034	0.027	0.067	0.087	0.057	0.083	0.065
23	0.152	0.136	0.102	0.118	0.067	0.087	0.154	0.149	0.081	0.131	0.125	0.374	0.058	0.146	0.127	0.254	0.111	0.133	0.143	0.11	0.181	0.109	0.153	0.102	0.136	0.117	0.191	0.158	0.097	0.234	0.159	0.214	0.231	0.205	0.05	0.081	0.112	0.073	0.113	0.141	0.111	0.088	0.058	0.043	0.106	0.146	0.187	0.163	0.21
24	0.289	0.292	0.189	0.236	0.115	0.115	0.237	0.114	0.133	0.173	0.157	0.243	0.257	0.34	0.232	0.325	0.201	0.319	0.358	0.304	0.334	0.145	0.314	0.188	0.12	0.289	0.329	0.215	0.16	0.281	0.224	0.368	0.344	0.273	0.106	0.231	0.203	0.161	0.189	0.248	0.456	0.261	0.078	0.103	0.306	0.275	0.422	0.312	0.454
25	0.162	0.15	0.11	0.126	0.074	0.07	0.139	0.075	0.062	0.098	0.096	0.199	0.09	0.155	0.147	0.292	0.153	0.163	0.153	0.153	0.211	0.187	0.165	0.104	0.186	0.142	0.186	0.158	0.09	0.185	0.173	0.195	0.175	0.153	0.072	0.09	0.117	0.097	0.101	0.131	0.133	0.122	0.172	0.084	0.123	0.156	0.23	0.163	0.203
26	0.072	0.065	0.052	0.045	0.04	0.028	0.067	0.053	0.035	0.059	0.044	0.104	0.048	0.079	0.079	0.347	0.11	0.075	0.037	0.043	0.08	0.092	0.096	0.058	0.096	0.053	0.073	0.075	0.032	0.096	0.102	0.071	0.052	0.047	0.034	0.038	0.07	0.06	0.051	0.033	0.037	0.051	0.068	0.049	0.057	0.076	0.077	0.052	0.044
27	0.064	0.059	0.046	0.025	0.025	0.019	0.045	0.028	0.028	0.044	0.025	0.069	0.041	0.055	0.086	0.115	0.231	0.048	0.008	0.016	0.042	0.038	0.088	0.047	0.04	0.018	0.047	0.047	0.012	0.079	0.068	0.035	0.022	0.017	0.015	0.02	0.058	0.048	0.03	0	0.013	0.025	0.018	0.034	0.059	0.048	0.026	0.025	0.01
28	0.039	0.034	0.027	0.014	0.016	0.006	0.022	0.016	0.027	0.028	0.011	0.044	0.024	0.028	0.043	0.096	0.27	0.111	0.014	0.023	0.023	0.021	0.043	0.022	0.009	0.009	0.134	0.043	0.007	0.046	0.033	0.006	0.011	0.005	0.007	0.008	0.026	0.021	0.013	0	0.008	0.01	0.003	0.009	0.025	0.024	0.001	0.015	0.001
29	0.022	0.018	0.011	0.01	0.016	0.003	0.014	0.014	0.028	0.02	0.006	0.033	0.022	0.021	0.022	0.075	0.133	0.132	0.045	0.049	0.022	0.01	0.032	0.011	0.02	0.011	0.195	0.065	0.008	0.028	0.019	0	0.009	0.002	0.007	0.007	0.019	0.012	0.008	0	0.009	0.008	0	0	0.014	0.017	0	0.013	0
30	0.025	0.021	0.013	0.015	0.02	0.004	0.017	0.017	0.035	0.021	0.008	0.036	0.028	0.025	0.025	0.037	0.111	0.089	0.025	0.178	0.05	0.013	0.044	0.019	0.052	0.022	0.092	0.046	0.013	0.03	0.021	0	0.013	0.006	0.011	0.009	0.02	0.014	0.012	0	0.013	0.012	0	0.002	0.018	0.019	0	0.015	0.001
31	0.06	0.055	0.029	0.056	0.069	0.04	0.063	0.081	0.054	0.047	0.057	0.077	0.104	0.073	0.055	0.065	0.108	0.102	0.043	0.144	0.165	0.017	0.063	0.037	0.115	0.055	0.083	0.075	0.059	0.059	0.045	0.009	0.049	0.043	0.061	0.061	0.079	0.035	0.027	0.005	0.036	0.045	0.018	0.023	0.03	0.049	0.012	0.05	0.029
32	0.032	0.027	0.017	0.029	0.029	0.013	0.027	0.026	0.047	0.032	0.022	0.048	0.054	0.04	0.032	0.046	0.11	0.064	0.043	0.171	0.318	0.033	0.13	0.122	0.074	0.036	0.092	0.05	0.023	0.041	0.034	0.014	0.038	0.022	0.026	0.025	0.033	0.03	0.038	0	0.032	0.031	0.016	0.013	0.024	0.036	0.015	0.031	0.021
33	0.109	0.097	0.064	0.094	0.061	0.042	0.081	0.058	0.081	0.079	0.101	0.143	0.178	0.13	0.085	0.15	0.233	0.141	0.116	0.193	0.251	0.06	0.435	0.323	0.083	0.099	0.28	0.107	0.088	0.148	0.101	0.103	0.165	0.107	0.083	0.094	0.083	0.075	0.082	0.067	0.164	0.1	0.071	0.043	0.108	0.121	0.123	0.118	0.145
34	0.074	0.068	0.045	0.063	0.046	0.026	0.055	0.039	0.065	0.062	0.065	0.101	0.12	0.093	0.066	0.107	0.217	0.123	0.094	0.156	0.194	0.108	0.372	0.248	0.094	0.067	0.26	0.093	0.056	0.106	0.083	0.07	0.112	0.069	0.056	0.061	0.061	0.069	0.064	0.036	0.102	0.07	0.049	0.031	0.075	0.094	0.088	0.078	0.087
35	0.078	0.074	0.05	0.059	0.045	0.025	0.056	0.037	0.06	0.061	0.067	0.102	0.115	0.086	0.068	0.114	0.239	0.106	0.096	0.147	0.22	0.09	0.371	0.336	0.063	0.059	0.24	0.1	0.055	0.106	0.077	0.067	0.103	0.065	0.049	0.058	0.059	0.064	0.056	0.034	0.098	0.066	0.048	0.029	0.08	0.088	0.078	0.07	0.078
36	0.035	0.032	0.023	0.026	0.03	0.013	0.023	0.021	0.046	0.038	0.026	0.046	0.049	0.036	0.035	0.061	0.267	0.071	0.053	0.16	0.225	0.077	0.129	0.111	0.076	0.027	0.19	0.068	0.022	0.046	0.041	0.017	0.036	0.017	0.025	0.02	0.032	0.042	0.026	0	0.024	0.027	0.014	0.011	0.027	0.039	0.019	0.024	0.015
37	0.036	0.031	0.023	0.022	0.028	0.012	0.02	0.018	0.048	0.037	0.027	0.044	0.041	0.032	0.031	0.065	0.258	0.086	0.072	0.196	0.113	0.029	0.095	0.064	0.008	0.014	0.126	0.06	0.021	0.042	0.037	0.015	0.027	0.013	0.018	0.015	0.033	0.033	0.023	0	0.021	0.019	0.011	0.005	0.025	0.032	0.011	0.019	0.007
38	0.028	0.027	0.017	0.019	0.018	0.011	0.018	0.014	0.047	0.032	0.028	0.042	0.028	0.03	0.027	0.06	0.247	0.142	0.086	0.07	0.06	0.021	0.053	0.028	0	0.008	0.128	0.056	0.005	0.03	0.035	0.02	0.019	0.01	0.011	0.012	0.03	0.025	0.021	0	0.013	0.014	0.009	0.003	0.017	0.029	0.009	0.016	0.003
39	0.035	0.033	0.022	0.023	0.022	0.014	0.025	0.02	0.05	0.037	0.039	0.047	0.032	0.037	0.035	0.071	0.253	0.112	0.094	0.044	0.06	0.023	0.061	0.034	0	0.013	0.176	0.046	0.009	0.038	0.047	0.034	0.021	0.018	0.015	0.017	0.042	0.027	0.03	0	0.018	0.02	0.013	0.008	0.022	0.037	0.016	0.021	0.007
40	0.035	0.034	0.023	0.024	0.026	0.015	0.028	0.017	0.047	0.038	0.039	0.047	0.029	0.04	0.05	0.095	0.315	0.065	0.055	0.034	0.056	0.029	0.055	0.035	0.007	0.019	0.158	0.189	0	0.041	0.054	0.041	0.025	0.022	0.011	0.015	0.044	0.03	0.036	0	0.019	0.022	0.019	0.015	0.023	0.042	0.022	0.023	0.011
41	0.081	0.122	0.05	0.069	0.136	0.063	0.099	0.136	0.061	0.083	0.125	0.128	0.111	0.097	0.208	0.287	0.276	0.078	0.055	0.065	0.083	0.065	0.087	0.07	0.011	0.021	0.068	0.049	0.204	0.062	0.108	0.05	0.086	0.045	0.035	0.059	0.186	0.062	0.076	0.021	0.031	0.042	0.035	0.043	0.057	0.075	0.049	0.058	0.043
42	0.142	0.162	0.093	0.107	0.085	0.04	0.127	0.068	0.077	0.113	0.146	0.229	0.063	0.155	0.183	0.651	0.304	0.191	0.167	0.312	0.223	0.145	0.181	0.129	0.045	0.089	0.144	0.057	0.11	0.309	0.171	0.12	0.171	0.127	0.049	0.084	0.16	0.101	0.124	0.081	0.123	0.123	0.094	0.066	0.132	0.181	0.153	0.133	0.152
43	0.205	0.22	0.134	0.162	0.092	0.054	0.182	0.081	0.106	0.155	0.232	0.302	0.089	0.199	0.17	0.396	0.213	0.311	0.222	0.183	0.268	0.14	0.244	0.165	0.088	0.169	0.247	0.113	0.127	0.243	0.273	0.342	0.206	0.209	0.097	0.138	0.177	0.133	0.148	0.183	0.182	0.166	0.132	0.089	0.181	0.264	0.247	0.205	0.252
44	0.219	0.231	0.14	0.153	0.119	0.07	0.263	0.109	0.118	0.165	0.177	0.237	0.204	0.239	0.204	0.299	0.179	0.182	0.184	0.164	0.248	0.138	0.251	0.187	0.275	0.15	0.222	0.144	0.134	0.249	0.27	0.443	0.068	0.166	0.118	0.162	0.176	0.142	0.184	0.144	0.231	0.179	0.15	0.119	0.21	0.255	0.234	0.183	0.229
45	0.253	0.275	0.161	0.199	0.081	0.038	0.248	0.067	0.092	0.164	0.172	0.335	0.102	0.3	0.249	0.454	0.249	0.303	0.335	0.384	0.354	0.205	0.307	0.206	0.141	0.249	0.414	0.284	0.171	0.353	0.306	0.317	0.099	0.342	0.057	0.1	0.203	0.132	0.158	0.185	0.146	0.167	0.125	0.084	0.151	0.285	0.349	0.24	0.357
46	0.245	0.291	0.158	0.196	0.115	0.077	0.209	0.093	0.131	0.193	0.218	0.236	0.229	0.307	0.261	0.328	0.248	0.344	0.252	0.383	0.283	0.203	0.241	0.167	0.135	0.209	0.369	0.324	0.316	0.326	0.265	0.251	0.239	0.301	0.077	0.115	0.251	0.203	0.19	0.154	0.134	0.147	0.123	0.096	0.153	0.235	0.279	0.214	0.269
47	0.263	0.298	0.183	0.236	0.223	0.12	0.194	0.19	0.254	0.264	0.39	0.21	0.323	0.183	0.117	0.196	0.115	0.147	0.176	0.121	0.163	0.192	0.181	0.125	0.292	0.236	0.132	0.116	0.103	0.2	0.189	0.219	0.144	0.177	0.286	0.416	0.202	0.237	0.254	0.243	0.369	0.251	0.202	0.135	0.262	0.266	0.195	0.294	0.219
48	0.182	0.2	0.127	0.155	0.137	0.085	0.121	0.122	0.183	0.178	0.254	0.199	0.493	0.185	0.111	0.168	0.098	0.11	0.126	0.087	0.155	0.136	0.181	0.128	0.147	0.135	0.111	0.114	0.078	0.191	0.161	0.24	0.234	0.157	0.183	0.344	0.175	0.164	0.207	0.146	0.292	0.189	0.184	0.113	0.238	0.27	0.207	0.2	0.215
49	0.142	0.153	0.097	0.135	0.084	0.065	0.116	0.08	0.124	0.118	0.158	0.177	0.307	0.175	0.108	0.164	0.095	0.095	0.114	0.101	0.161	0.109	0.167	0.117	0.102	0.114	0.129	0.15	0.069	0.186	0.153	0.231	0.188	0.127	0.126	0.151	0.171	0.1	0.248	0.132	0.308	0.22	0.181	0.115	0.216	0.285	0.213	0.179	0.226
50	0.055	0.054	0.042	0.049	0.039	0.047	0.046	0.036	0.052	0.057	0.049	0.054	0.072	0.055	0.049	0.04	0.028	0.019	0.015	0.013	0.037	0.091	0.047	0.03	0.014	0.018	0.029	0.035	0.012	0.054	0.057	0.066	0.045	0.031	0.037	0.043	0.064	0.079	0.203	0.007	0.224	0.043	0.053	0.077	0.083	0.112	0.058	0.05	0.04
51	0.054	0.05	0.042	0.081	0.043	0.067	0.062	0.035	0.046	0.059	0.054	0.051	0.067	0.057	0.058	0.036	0.032	0.024	0.013	0.014	0.044	0.062	0.045	0.026	0.013	0.015	0.027	0.04	0.018	0.047	0.05	0.06	0.04	0.019	0.026	0.036	0.09	0.074	0.07	0	0.038	0.025	0.046	0.051	0.079	0.076	0.026	0.03	0.022
52	0.073	0.069	0.064	0.239	0.093	0.159	0.127	0.056	0.053	0.096	0.099	0.061	0.124	0.093	0.11	0.055	0.062	0.069	0.038	0.036	0.091	0.087	0.057	0.046	0.045	0.027	0.049	0.073	0.055	0.067	0.074	0.12	0.034	0.052	0.039	0.053	0.161	0.09	0.065	0	0.029	0.023	0.143	0.089	0.065	0.084	0.024	0.04	0.025
53	0.165	0.156	0.162	0.069	0.115	0.22	0.177	0.055	0.068	0.219	0.147	0.099	0.131	0.133	0.273	0.091	0.098	0.087	0.046	0.035	0.099	0.148	0.123	0.075	0.043	0.038	0.038	0.089	0.064	0.132	0.113	0.19	0.048	0.033	0.053	0.065	0.278	0.141	0.056	0.018	0.035	0.017	0.077	0.189	0.297	0.226	0.05	0.047	0.033
54	0.078	0.073	0.056	0.05	0.075	0.101	0.101	0.164	0.099	0.08	0.053	0.077	0.091	0.082	0.105	0.048	0.043	0.042	0.028	0.037	0.067	0.225	0.052	0.04	0.03	0.027	0.081	0.087	0.077	0.062	0.05	0.131	0.04	0.021	0.051	0.063	0.129	0.088	0.092	0	0.205	0.121	0.057	0.055	0.121	0.145	0.036	0.042	0.027
55	0.685	0.703	0.503	0.529	0.931	0.997	1	0.616	0.331	0.625	0.586	0.364	1	0.952	1	0.453	0.361	0.608	0.509	0.629	0.87	1	0.361	0.288	0.743	0.439	0.415	0.853	0.976	0.539	0.336	0.994	0.514	0.31	0.724	0.876	1	0.359	0.265	0.247	0.328	0.094	0.551	0.133	0.363	0.263	0.366	0.556	0.379
56	0.046	0.054	0.042	0.045	0.05	0.168	0.077	0.068	0.059	0.06	0.053	0.06	0.065	0.064	0.069	0.047	0.055	0.036	0.063	0.018	0.05	0.09	0.048	0.049	0.016	0.032	0.035	0.231	0.018	0.06	0.079	0.174	0.055	0.033	0.054	0.079	0.111	0.152	0.109	0.018	0.142	0.047	0.099	0.045	0.187	0.233	0.092	0.06	0.042
57	0.059	0.059	0.052	0.035	0.05	0.059	0.068	0.031	0.051	0.07	0.062	0.057	0.064	0.076	0.082	0.053	0.074	0.047	0.065	0.018	0.057	0.077	0.07	0.056	0.017	0.023	0.027	0.079	0.027	0.065	0.082	0.089	0.037	0.018	0.033	0.047	0.094	0.093	0.093	0.004	0.036	0.043	0.063	0.048	0.232	0.212	0.056	0.04	0.021
58	0.076	0.077	0.068	0.055	0.073	0.055	0.109	0.052	0.066	0.093	0.093	0.096	0.079	0.102	0.115	0.079	0.106	0.072	0.061	0.032	0.081	0.094	0.105	0.079	0.033	0.037	0.042	0.421	0.057	0.097	0.111	0.093	0.053	0.028	0.042	0.064	0.131	0.088	0.13	0.014	0.036	0.047	0.053	0.052	0.167	0.165	0.067	0.047	0.025
59	0.082	0.087	0.073	0.135	0.055	0.059	0.075	0.045	0.074	0.082	0.113	0.078	0.072	0.086	0.099	0.078	0.099	0.073	0.055	0.033	0.08	0.087	0.096	0.069	0.027	0.036	0.052	0.119	0.057	0.094	0.104	0.13	0.051	0.049	0.037	0.055	0.119	0.087	0.336	0.013	0.047	0.044	0.093	0.071	0.336	0.234	0.073	0.04	0.019
60	0.09	0.092	0.071	0.063	0.05	0.049	0.072	0.037	0.105	0.07	0.085	0.093	0.095	0.087	0.081	0.1	0.086	0.072	0.065	0.04	0.077	0.112	0.1	0.067	0.025	0.043	0.072	0.088	0.054	0.102	0.088	0.123	0.084	0.055	0.037	0.058	0.095	0.077	0.157	0.024	0.083	0.066	0.187	0.056	0.116	0.408	0.133	0.081	0.094
61	0.274	0.276	0.18	0.232	0.178	0.127	0.232	0.14	0.234	0.182	0.262	0.339	0.39	0.331	0.247	0.382	0.27	0.297	0.296	0.258	0.327	0.268	0.294	0.208	0.19	0.241	0.347	0.311	0.258	0.34	0.242	0.384	0.388	0.289	0.186	0.25	0.256	0.208	0.279	0.209	0.412	0.277	0.207	0.148	0.198	0.342	0.351	0.339	0.336
62	0.384	0.381	0.245	0.328	0.235	0.161	0.332	0.176	0.287	0.245	0.367	0.477	0.553	0.482	0.346	0.551	0.39	0.417	0.429	0.327	0.445	0.327	0.4	0.278	0.261	0.336	0.474	0.422	0.361	0.468	0.35	0.545	0.542	0.414	0.253	0.361	0.357	0.291	0.35	0.305	0.53	0.359	0.276	0.21	0.335	0.34	0.621	0.35	0.483
63	0.305	0.312	0.217	0.254	0.221	0.159	0.272	0.154	0.239	0.236	0.317	0.36	0.403	0.364	0.264	0.416	0.314	0.309	0.319	0.228	0.324	0.235	0.313	0.219	0.201	0.244	0.339	0.302	0.252	0.366	0.306	0.406	0.397	0.299	0.213	0.279	0.283	0.26	0.263	0.235	0.369	0.255	0.197	0.164	0.32	0.282	0.287	0.15	0.292
64	0.153	0.159	0.143	0.09	0.134	0.115	0.138	0.09	0.121	0.203	0.19	0.146	0.135	0.149	0.152	0.144	0.176	0.131	0.122	0.064	0.119	0.156	0.184	0.126	0.063	0.061	0.088	0.097	0.086	0.175	0.213	0.136	0.093	0.063	0.071	0.098	0.203	0.184	0.147	0.072	0.073	0.081	0.074	0.102	0.126	0.189	0.096	0.068	0.075
65	0.186	0.209	0.173	0.114	0.17	0.172	0.175	0.157	0.129	0.248	0.236	0.183	0.167	0.175	0.202	0.163	0.2	0.165	0.166	0.083	0.145	0.189	0.227	0.144	0.087	0.075	0.103	0.115	0.114	0.195	0.235	0.164	0.1	0.068	0.084	0.117	0.291	0.199	0.166	0.08	0.079	0.09	0.08	0.11	0.152	0.247	0.109	0.084	0.07
66	0.182	0.172	0.157	0.097	0.124	0.118	0.121	0.076	0.167	0.204	0.205	0.144	0.136	0.142	0.117	0.152	0.16	0.149	0.152	0.087	0.126	0.172	0.193	0.121	0.1	0.077	0.106	0.117	0.09	0.156	0.183	0.186	0.119	0.082	0.097	0.106	0.175	0.171	0.19	0.093	0.108	0.095	0.097	0.093	0.169	0.281	0.129	0.109	0.114
67	0.37	0.335	0.274	0.287	0.332	0.264	0.287	0.222	0.353	0.322	0.352	0.307	0.335	0.309	0.235	0.373	0.292	0.329	0.345	0.296	0.298	0.336	0.308	0.213	0.291	0.268	0.297	0.276	0.223	0.322	0.292	0.407	0.34	0.261	0.315	0.29	0.292	0.281	0.327	0.277	0.322	0.242	0.22	0.163	0.333	0.429	0.333	0.369	0.32
68	0.966	0.896	0.735	0.843	0.973	0.737	0.855	0.647	0.789	0.82	0.937	0.918	1	0.948	0.674	0.947	0.816	0.922	0.894	0.935	0.904	0.625	0.853	0.569	0.873	0.876	0.971	0.823	0.694	0.9	0.771	1	0.935	0.842	0.96	0.883	0.757	0.723	0.719	0.843	1	0.712	0.609	0.425	0.858	0.798	0.985	0.972	1
69	0.932	0.864	0.66	0.783	0.874	0.645	0.779	0.569	0.746	0.745	0.872	0.857	0.978	0.895	0.632	0.954	0.797	0.88	0.891	0.857	0.869	0.664	0.821	0.589	0.806	0.818	0.919	0.799	0.668	0.902	0.782	1	0.926	0.805	0.884	0.837	0.761	0.727	0.766	0.806	0.967	0.715	0.615	0.433	0.848	0.876	1	0.918	0.98
70	0.793	0.809	0.646	0.741	0.805	0.62	0.734	0.56	0.688	0.697	0.793	0.822	0.93	0.847	0.555	0.862	0.729	0.81	0.781	0.813	0.791	0.525	0.755	0.515	0.76	0.733	0.836	0.703	0.595	0.793	0.695	0.922	0.827	0.736	0.827	0.801	0.701	0.671	0.685	0.76	0.847	0.641	0.518	0.399	0.693	0.627	0.899	0.865	0.92
71	0.778	0.717	0.533	0.621	0.687	0.498	0.622	0.444	0.556	0.564	0.704	0.697	0.788	0.732	0.493	0.835	0.637	0.696	0.762	0.685	0.704	0.415	0.666	0.453	0.63	0.651	0.746	0.639	0.518	0.765	0.62	0.865	0.786	0.677	0.699	0.663	0.601	0.585	0.577	0.65	0.797	0.593	0.493	0.352	0.649	0.545	0.843	0.704	0.791
72	0.431	0.407	0.298	0.35	0.361	0.273	0.352	0.245	0.332	0.301	0.382	0.394	0.444	0.413	0.302	0.482	0.353	0.41	0.414	0.37	0.393	0.305	0.367	0.264	0.332	0.345	0.413	0.366	0.293	0.431	0.352	0.489	0.434	0.376	0.372	0.371	0.362	0.349	0.345	0.35	0.424	0.339	0.281	0.21	0.334	0.301	0.421	0.394	0.424
73	0.752	0.719	0.536	0.655	0.733	0.527	0.656	0.491	0.575	0.585	0.703	0.711	0.793	0.755	0.54	0.839	0.638	0.703	0.764	0.723	0.73	0.419	0.652	0.453	0.646	0.669	0.767	0.646	0.521	0.757	0.608	0.834	0.77	0.69	0.726	0.68	0.632	0.569	0.542	0.653	0.787	0.588	0.483	0.356	0.656	0.604	0.853	0.747	0.786
74	0.169	0.171	0.131	0.155	0.165	0.116	0.153	0.123	0.134	0.137	0.165	0.177	0.188	0.175	0.141	0.204	0.158	0.155	0.156	0.153	0.167	0.115	0.157	0.131	0.14	0.158	0.166	0.161	0.13	0.193	0.177	0.215	0.203	0.161	0.174	0.169	0.178	0.172	0.161	0.164	0.191	0.165	0.132	0.115	0.226	0.267	0.219	0.229	0.215
75	0.044	0.041	0.034	0.034	0.035	0.026	0.035	0.033	0.041	0.037	0.035	0.047	0.04	0.04	0.031	0.04	0.03	0.029	0.018	0.026	0.031	0.037	0.038	0.034	0.03	0.033	0.032	0.034	0.028	0.045	0.047	0.054	0.041	0.029	0.039	0.036	0.045	0.064	0.061	0.047	0.043	0.05	0.04	0.036	0.081	0.132	0.053	0.046	0.054
76	0.04	0.037	0.028	0.031	0.029	0.02	0.026	0.031	0.04	0.033	0.03	0.042	0.034	0.033	0.032	0.036	0.025	0.024	0.009	0.02	0.024	0.046	0.036	0.032	0.024	0.025	0.029	0.032	0.026	0.037	0.038	0.043	0.033	0.023	0.029	0.029	0.037	0.058	0.05	0.047	0.037	0.048	0.042	0.032	0.085	0.143	0.044	0.039	0.029
77	0.078	0.096	0.059	0.079	0.067	0.045	0.074	0.076	0.066	0.068	0.072	0.103	0.095	0.091	0.096	0.097	0.082	0.083	0.063	0.075	0.092	0.076	0.087	0.081	0.071	0.076	0.097	0.11	0.091	0.097	0.093	0.098	0.118	0.072	0.065	0.078	0.107	0.098	0.081	0.091	0.091	0.091	0.098	0.067	0.18	0.255	0.093	0.13	0.066
78	0.075	0.073	0.059	0.064	0.057	0.044	0.05	0.068	0.067	0.063	0.064	0.078	0.064	0.057	0.054	0.073	0.061	0.051	0.038	0.048	0.057	0.048	0.062	0.064	0.055	0.071	0.058	0.072	0.055	0.066	0.072	0.077	0.065	0.053	0.063	0.057	0.059	0.09	0.072	0.089	0.093	0.093	0.126	0.079	0.3	0.414	0.255	0.062	0.062
79	0.033	0.036	0.029	0.023	0.019	0.013	0.024	0.033	0.039	0.033	0.032	0.039	0.029	0.023	0.031	0.031	0.029	0.015	0.007	0.013	0.018	0.041	0.03	0.039	0.019	0.027	0.022	0.03	0.032	0.03	0.038	0.035	0.024	0.017	0.021	0.022	0.032	0.064	0.062	0.059	0.04	0.043	0.121	0.056	0.297	0.369	0.057	0.026	0.027
80	0.034	0.039	0.028	0.025	0.025	0.014	0.025	0.035	0.048	0.039	0.031	0.041	0.034	0.027	0.041	0.03	0.03	0.018	0.008	0.015	0.021	0.057	0.028	0.043	0.022	0.026	0.023	0.033	0.034	0.03	0.039	0.034	0.026	0.018	0.022	0.028	0.043	0.067	0.055	0.061	0.045	0.047	0.115	0.085	0.251	0.286	0.051	0.029	0.032
81	0.065	0.075	0.054	0.051	0.046	0.035	0.048	0.072	0.082	0.069	0.073	0.095	0.076	0.058	0.068	0.075	0.074	0.045	0.038	0.04	0.051	0.075	0.06	0.087	0.05	0.07	0.048	0.062	0.067	0.065	0.086	0.066	0.062	0.045	0.047	0.055	0.076	0.106	0.137	0.093	0.204	0.096	0.207	0.27	0.207	0.236	0.071	0.055	0.06
82	0.16	0.176	0.12	0.107	0.095	0.084	0.101	0.14	0.17	0.148	0.234	0.273	0.228	0.156	0.118	0.195	0.187	0.116	0.19	0.104	0.148	0.131	0.172	0.214	0.126	0.182	0.14	0.154	0.131	0.186	0.198	0.216	0.21	0.138	0.112	0.132	0.153	0.265	0.592	0.202	0.248	0.334	0.633	0.328	0.381	0.264	0.192	0.123	0.173
83	0.302	0.31	0.217	0.197	0.16	0.157	0.183	0.231	0.285	0.259	0.393	0.39	0.435	0.257	0.219	0.355	0.281	0.187	0.326	0.163	0.252	0.189	0.265	0.328	0.225	0.235	0.208	0.19	0.186	0.277	0.317	0.37	0.324	0.236	0.2	0.271	0.275	0.501	1	0.391	0.401	0.964	0.094	0.184	0.782	0.262	0.276	0.201	0.265
84	0.861	0.655	0.539	0.31	0.22	0.253	0.234	1	0.718	0.247	0.657	0.966	0.32	0.334	0.424	0.843	0.867	0.231	0.217	0.253	0.247	0.298	0.372	1	0.227	0.211	0.157	0.197	0.53	0.475	0.902	0.179	0.156	0.184	0.148	0.156	0.365	0.45	0.317	0.166	0.244	0.234	0.287	1	0.965	0.378	0.144	0.139	0.151
85	0.28	0.227	0.177	0.134	0.11	0.102	0.104	0.488	0.266	0.105	0.199	0.355	0.149	0.142	0.228	0.309	0.308	0.109	0.114	0.134	0.13	0.243	0.136	0.433	0.105	0.107	0.083	0.104	0.192	0.163	0.369	0.101	0.089	0.081	0.074	0.084	0.195	0.178	0.162	0.082	0.198	0.154	0.072	0.5	0.391	0.307	0.082	0.09	0.077
86	0.244	0.23	0.184	0.158	0.229	0.124	0.188	0.347	0.219	0.164	0.186	0.281	0.178	0.195	0.29	0.251	0.266	0.14	0.15	0.163	0.175	0.373	0.152	0.316	0.157	0.144	0.102	0.137	0.207	0.171	0.287	0.125	0.136	0.103	0.113	0.137	0.245	0.188	0.141	0.108	0.194	0.149	0.218	0.972	0.371	0.406	0.122	0.129	0.113
87	0.123	0.148	0.274	0.073	0.222	0.078	0.159	0.185	0.135	0.132	0.098	0.143	0.101	0.148	0.289	0.129	0.142	0.103	0.114	0.114	0.14	0.622	0.098	0.188	0.092	0.092	0.078	0.097	0.169	0.11	0.139	0.096	0.106	0.059	0.073	0.119	0.224	0.143	0.113	0.047	0.328	0.145	0.626	0.249	0.372	0.374	0.08	0.115	0.076
88	0.27	0.445	0.309	0.155	0.658	0.336	0.64	0.768	0.241	0.364	0.319	0.404	0.309	0.473	1	0.269	0.363	0.363	0.421	0.392	0.474	0.829	0.256	0.341	0.301	0.281	0.259	0.231	0.552	0.313	0.333	0.199	0.234	0.181	0.214	0.352	0.804	0.257	0.209	0.098	0.33	0.385	0.184	0.464	0.162	0.261	0.192	0.239	0.194
89	0.185	0.191	0.13	0.136	0.097	0.062	0.167	0.096	0.182	0.105	0.124	0.196	0.155	0.177	0.143	0.239	0.201	0.147	0.19	0.17	0.18	0.46	0.194	0.204	0.143	0.15	0.164	0.164	0.132	0.198	0.202	0.223	0.197	0.138	0.126	0.122	0.212	0.285	0.262	0.144	0.47	0.193	0.343	0.208	0.285	0.286	0.223	0.186	0.199
90	1	1	1	1	0.714	0.295	1	0.516	0.794	0.385	0.464	1	0.77	1	1	1	1	1	1	1	1	1	1	1	1	1	1	1	1	1	1	1	1	1	0.754	0.618	1	1	1	1	1	1	1	0.802	1	1	1	1	1
91	0.53	0.662	0.421	0.46	0.465	0.21	0.467	0.369	0.63	0.7	0.443	0.322	0.916	0.54	0.329	0.458	0.357	0.367	0.497	0.313	0.455	0.295	0.522	0.447	0.435	0.436	0.313	0.257	0.301	0.445	0.479	0.731	0.456	0.262	0.723	0.686	0.611	0.745	0.603	0.494	0.925	0.824	0.699	0.608	0.85	0.534	0.621	0.51	0.56
92	0.144	0.169	0.121	0.13	0.162	0.052	0.113	0.168	0.187	0.213	0.24	0.124	0.121	0.112	0.131	0.139	0.141	0.111	0.121	0.101	0.106	0.12	0.113	0.147	0.137	0.119	0.094	0.095	0.13	0.129	0.145	0.114	0.203	0.064	0.151	0.182	0.137	0.154	0.123	0.109	0.145	0.12	0.176	0.162	0.159	0.122	0.105	0.112	0.11
93	0.156	0.182	0.144	0.216	0.231	0.109	0.187	0.282	0.288	0.18	0.286	0.17	0.15	0.14	0.216	0.14	0.169	0.14	0.132	0.132	0.155	0.191	0.113	0.184	0.152	0.135	0.127	0.202	0.193	0.149	0.177	0.188	0.179	0.106	0.154	0.193	0.242	0.163	0.163	0.112	0.141	0.123	0.19	0.234	0.242	0.318	0.106	0.123	0.107
94	0.142	0.167	0.116	0.155	0.141	0.107	0.085	0.124	0.67	0.167	0.301	0.131	0.156	0.118	0.11	0.13	0.12	0.097	0.113	0.085	0.099	0.214	0.137	0.131	0.145	0.116	0.099	0.087	0.104	0.137	0.119	0.147	0.171	0.098	0.19	0.179	0.134	0.174	0.166	0.116	0.184	0.13	0.169	0.142	0.167	0.166	0.136	0.134	0.133
95	0.858	0.781	0.495	0.552	1	1	0.507	0.751	1	1	0.932	0.593	0.893	0.629	0.481	0.725	0.641	0.552	0.772	0.461	0.548	0.557	0.644	0.517	0.669	0.663	0.519	0.436	0.392	0.64	0.579	0.84	0.999	0.566	0.99	0.906	0.7	0.909	0.734	0.734	0.906	0.688	0.746	0.615	0.882	0.743	0.728	0.836	0.71
96	0.593	0.798	0.763	0.604	0.482	0.317	0.617	0.681	0.632	0.483	0.755	0.648	0.712	0.56	0.74	0.625	0.752	0.525	0.647	0.465	0.549	0.547	0.512	0.689	0.593	0.534	0.449	0.667	0.568	0.564	0.703	0.656	0.474	0.505	0.774	0.712	0.87	0.708	0.64	0.477	0.712	0.632	0.667	0.719	0.75	0.824	0.605	0.544	0.531
97	0.103	0.114	0.092	0.139	0.089	0.067	0.087	0.184	0.161	0.114	0.099	0.105	0.101	0.09	0.082	0.117	0.137	0.087	0.094	0.085	0.099	0.104	0.093	0.134	0.159	0.109	0.089	0.16	0.096	0.092	0.118	0.122	0.124	0.146	0.14	0.119	0.096	0.12	0.137	0.101	0.15	0.106	0.114	0.14	0.159	0.243	0.124	0.119	0.118
98	0.126	0.189	0.123	0.172	0.25	0.12	0.111	0.423	0.177	0.203	0.134	0.133	0.13	0.118	0.128	0.146	0.178	0.131	0.129	0.117	0.141	0.268	0.114	0.149	0.192	0.147	0.113	0.217	0.137	0.117	0.145	0.137	0.152	0.157	0.176	0.149	0.136	0.124	0.131	0.13	0.184	0.136	0.141	0.154	0.21	0.288	0.147	0.142	0.139
99	0.319	0.383	0.293	0.597	0.619	0.925	0.451	0.541	0.37	0.496	0.584	0.39	0.444	0.394	0.665	0.346	0.516	0.451	0.518	0.468	0.555	0.676	0.285	0.513	0.586	0.573	0.443	0.584	0.481	0.357	0.47	0.435	0.627	0.525	0.53	0.585	0.738	0.367	0.403	0.54	0.591	0.536	0.643	0.511	0.387	0.631	0.499	0.503	0.48
100	0.454	0.384	0.355	0.439	0.828	0.215	0.406	0.356	0.433	0.471	0.517	0.461	0.478	0.433	0.379	0.532	0.47	0.398	0.449	0.4	0.44	0.368	0.472	0.405	0.426	0.384	0.418	0.435	0.381	0.471	0.443	0.513	0.342	0.386	0.434	0.423	0.462	0.44	0.456	0.386	0.513	0.43	0.396	0.402	0.542	0.564	0.505	0.402	0.45
101	0.789	0.66	0.664	0.905	0.934	0.429	0.716	0.569	0.729	0.733	0.908	0.773	0.819	0.749	0.61	0.867	0.74	0.664	0.777	0.683	0.735	0.543	0.789	0.634	0.656	0.63	0.707	0.673	0.594	0.805	0.732	0.885	0.605	0.638	0.739	0.714	0.785	0.739	0.765	0.641	0.816	0.716	0.637	0.659	0.827	0.882	0.832	0.684	0.753
102	0.891	0.977	0.853	0.871	0.836	0.883	0.864	0.853	0.993	0.877	0.895	0.869	0.899	0.89	0.723	0.887	0.844	0.845	0.86	0.814	0.861	0.582	0.903	0.734	0.816	0.824	0.839	0.769	0.702	0.85	0.824	0.952	0.926	0.748	0.928	0.877	0.929	0.875	0.905	0.799	0.94	0.785	0.777	0.725	0.908	0.949	0.955	0.905	0.907
103	0.812	0.69	0.811	0.725	1	0.601	0.658	0.511	0.764	0.663	0.654	0.674	0.702	0.68	0.54	0.82	0.738	0.616	0.756	0.645	0.66	0.516	0.718	0.63	0.626	0.624	0.665	0.609	0.563	0.731	0.696	0.8	0.679	0.597	0.684	0.633	0.701	0.657	0.709	0.625	0.726	0.666	0.662	0.609	0.804	0.783	0.771	0.692	0.71
104	0.935	1	0.903	0.646	0.823	0.623	0.762	0.833	0.94	0.688	0.764	0.894	0.828	0.827	0.707	0.928	0.929	0.729	0.845	0.737	0.764	0.465	0.819	0.893	0.711	0.708	0.728	0.694	0.699	0.843	0.887	0.873	0.699	0.684	0.754	0.719	0.831	0.79	0.784	0.68	0.808	0.731	0.627	0.994	0.966	0.883	0.855	0.74	0.777
105	0.332	0.81	0.334	0.342	0.208	0.666	0.271	0.407	0.411	0.37	0.252	0.154	0.196	0.197	0.139	0.269	0.241	0.212	0.281	0.205	0.223	0.262	0.212	0.232	0.347	0.279	0.213	0.206	0.229	0.214	0.232	0.21	0.501	0.262	0.323	0.291	0.206	0.255	0.235	0.307	0.27	0.212	0.286	0.257	0.25	0.301	0.205	0.331	0.239
106	0.701	0.473	0.723	1	0.583	1	0.753	0.841	0.741	0.868	0.761	0.505	0.664	0.705	0.539	0.665	0.805	0.976	0.992	0.924	0.919	0.602	0.542	0.671	1	1	0.885	0.878	0.765	0.583	0.693	0.59	1	1	0.978	1	0.659	0.546	0.517	0.872	0.844	0.805	0.963	0.719	0.503	0.693	0.641	0.978	0.781
107	0.624	0.355	0.615	0.606	0.442	0.946	0.516	0.723	0.759	0.656	0.586	0.367	0.391	0.42	0.334	0.491	0.497	0.463	0.706	0.421	0.449	0.442	0.427	0.434	0.621	0.589	0.477	0.426	0.444	0.411	0.443	0.405	0.813	0.52	0.566	0.538	0.427	0.479	0.402	0.571	0.471	0.443	0.525	0.465	0.48	0.565	0.404	0.589	0.428
108	0.821	0.538	0.795	0.725	0.567	0.954	0.67	0.876	0.922	0.799	0.824	0.497	0.552	0.568	0.502	0.741	0.692	0.839	0.74	0.549	0.6	0.519	0.639	0.563	0.752	0.631	0.574	0.558	0.582	0.609	0.611	0.556	0.903	0.642	0.692	0.682	0.572	0.605	0.526	0.677	0.584	0.58	0.658	0.617	0.675	0.702	0.548	0.732	0.552
109	0.986	0.975	1	0.963	1	0.988	0.964	0.957	1	0.963	0.901	0.883	0.992	0.951	0.783	0.999	0.983	0.958	0.979	0.918	0.959	0.701	1	0.971	1	0.92	0.942	0.919	0.848	0.968	0.885	0.974	1	0.954	1	0.981	0.946	0.912	0.935	0.938	1	0.967	0.922	0.971	1	1	1	1	0.967
110	1	0.986	0.999	1	1	0.982	1	0.946	1	0.951	0.947	0.928	1	1	1	0.962	1	1	1	1	1	0.871	1	1	1	1	1	1	1	0.974	0.918	0.959	0.992	1	1	1	1	0.945	0.952	0.972	1	1	1	1	0.972	1	1	1	0.979
[truncated: 43 more columns]
