# Supplementary material for: Evaluating our ability to predict the structural disruption of RNA by SNPs
Source: BMC Genomics. 2012 Jun 18;13(Suppl 4):S6. doi: 10.1186/1471-2164-13-S4-S6 (PMC3303743; doi:10.1186/1471-2164-13-S4-S6)
Supplement: Additional file 8 — eSDC and SHAPE data for the P4P6 subdomain of the Tetrahymena thermophila group I intron RNA construct. [file 1471-2164-13-S4-S6-S8.xls]

## Sheet: eSDC
>P4P6
GGCCAAAACAACGGAAUUGCGGGAAAGGGGUCAACAGCCGUUCAGUACCAAGUCUCAGGGGAAACUUUGAGAUGGCCUUGCAAAGGGUAUGGUAAUAAGCUGACGGACAUGGUCCUAACCACGCAGCCAAGUCCUAAGUCAACAGAUCUUCUGUUGAUAUGGAUGCAGUUCAAAACCAAACCAAAGAAACAACAACAACAAC
G14C	eSDC	0.324319
A15U	eSDC	0.426177
G22C	eSDC	0.574108
A25U	eSDC	0.159595
G28C	eSDC	0.184913
G30C	eSDC	0.534657
U31A	eSDC	1.47784
C32G	eSDC	2.60154
A33U	eSDC	0.574443
A34U	eSDC	0.337121
C35G	eSDC	0.719934
A36U	eSDC	0.172962
G37C	eSDC	0.732523
U41A	eSDC	0.300453
U42A	eSDC	0.543269
C43G	eSDC	0.928644
G45C	eSDC	0.334438
U46A	eSDC	0.264759
C49G	eSDC	0.801352
A51U	eSDC	0.26287
G52C	eSDC	0.104309
A57U	eSDC	0.352834
G59C	eSDC	0.578531
A62U	eSDC	0.68184
A63U	eSDC	1.02537
A64U	eSDC	0.659588
C65G	eSDC	1.87744
U66A	eSDC	1.55451
U67A	eSDC	0.512915
U68A	eSDC	1.51834
A72U	eSDC	0.187556
U73A	eSDC	0.36063
G74C	eSDC	0.191812
C81G	eSDC	1.00469
U88A	eSDC	0.532621
A94U	eSDC	0.564356
A95U	eSDC	0.383971
U96A	eSDC	1.02822
A107U	eSDC	2.13568
U110A	eSDC	0.164251
G112C	eSDC	0.668528
U113A	eSDC	0.378206
C119G	eSDC	0.729222
C120G	eSDC	0.486918
A121U	eSDC	1.15633
C128G	eSDC	0.0687941
A129U	eSDC	0.0817843
C133G	eSDC	0.317751
C134G	eSDC	0.568318
U135A	eSDC	0.546879
G138C	eSDC	0.167216
U139A	eSDC	0.582078
A141U	eSDC	0.144404
A142U	eSDC	0.13154
C143G	eSDC	0.596215
A144U	eSDC	0.242458
A146U	eSDC	0.228292
C151G	eSDC	0.272524
U152A	eSDC	0.790041
A157U	eSDC	0.300974
A159U	eSDC	0.45761
U160A	eSDC	0.163718
G161C	eSDC	0.30902
G162C	eSDC	0.583988
A163U	eSDC	0.595764
C166G	eSDC	0.283017
A167U	eSDC	0.55746
U169A	eSDC	0.0970756
U170A	eSDC	0.1255
C171G	eSDC	0.269829

## Sheet: p4p6.data.txt
SEQPOS	WT	G14C	A15U	G22C	A25U	G28C	G30C	U31A	C32G	A33U	A34U	C35G	A36U	G37C	U41A	U42A	C43G	G45C	U46A	C49G	A51U	G52C	A57U	G59C	A62U	A63U	A64U	C65G	U66A	U67A	U68A	A72U	U73A	G74C	C81G	U88A	A94U	A95U	U96A	A107U	U110A	G112C	U113A	C119G	C120G	A121U	C128G	A129U	C133G
25	0.074	0.14	0.114	0.099	0.088	0.071	0.032	0.086	0.072	0.038	0.1	0.079	0.058	0.09	0.055	0.064	0.062	0.08	0.118	0.067	0.097	0.061	0.078	0.069	0.112	0.061	0.052	0.068	0.068	0.07	0.061	0.06	0.079	0.078	0.084	0.081	0.09	0.104	0.079	0.1	0.074	0.047	0.069	0.049	0.052	0.066	0.058	0.062	0.062
26	0.068	0.111	0.1	0.096	0.066	0.05	0.032	0.086	0.063	0.029	0.075	0.059	0.051	0.085	0.06	0.064	0.073	0.068	0.085	0.059	0.086	0.058	0.067	0.068	0.097	0.048	0.044	0.054	0.055	0.067	0.05	0.052	0.073	0.078	0.084	0.07	0.089	0.088	0.073	0.092	0.07	0.032	0.078	0.044	0.042	0.062	0.058	0.057	0.059
27	0.046	0.088	0.081	0.094	0.07	0.023	0.005	0.097	0.037	0.018	0.051	0.029	0.045	0.048	0.048	0.049	0.054	0.062	0.071	0.034	0.066	0.045	0.049	0.053	0.084	0.034	0.033	0.039	0.042	0.045	0.04	0.04	0.057	0.053	0.065	0.062	0.066	0.062	0.063	0.056	0.058	0.002	0.136	0.055	0.038	0.053	0.044	0.049	0.056
28	0.002	0.04	0.047	0.016	0.021	0.195	0.027	0.053	0.033	0.005	0.003	0.001	0.021	0.01	0.026	0.021	0.061	0.017	0.008	0.007	0.015	0.006	0.01	0.026	0.02	0.006	0.003	0.016	0.014	0.011	0.016	0.012	0.015	0.013	0.023	0.022	0.019	0.011	0.021	0.035	0.012	0.02	0.044	0.039	0.008	0.006	0.013	0.01	0.033
29	0.01	0.1	0.142	0.05	0.076	0.086	0.023	0.117	0.228	0.124	0.077	0.111	0.082	0.105	0.08	0.114	0.249	0.157	0.103	0.072	0.1	0.065	0.117	0.198	0.163	0.161	0.059	0.166	0.212	0.136	0.191	0.057	0.101	0.092	0.082	0.074	0.049	0.055	0.055	0.231	0.088	0.057	0.096	0.224	0.108	0.028	0.038	0.035	0.135
30	0.044	0.191	0.266	0.156	0.184	0.05	0.214	0.179	0.592	0.258	0.186	0.226	0.146	0.268	0.197	0.291	0.412	0.325	0.261	0.186	0.219	0.161	0.317	0.383	0.356	0.363	0.166	0.441	0.481	0.306	0.494	0.128	0.23	0.195	0.183	0.185	0.136	0.14	0.155	0.463	0.177	0.202	0.262	0.409	0.202	0.08	0.085	0.085	0.284
31	0.016	0.141	0.194	0.049	0.066	0.043	0.414	0.098	0.846	0.074	0.055	0.163	0.037	0.23	0.072	0.089	0.167	0.12	0.071	0.055	0.059	0.037	0.086	0.102	0.097	0.075	0.043	0.096	0.116	0.072	0.118	0.043	0.058	0.042	0.058	0.069	0.054	0.065	0.061	0.264	0.056	0.307	0.12	0.11	0.051	0.024	0.026	0.026	0.067
32	0.047	0.143	0.112	0.076	0.067	0.059	0.252	0.047	0.243	0.051	0.102	0.127	0.065	0.162	0.072	0.077	0.079	0.114	0.057	0.054	0.063	0.045	0.056	0.066	0.074	0.043	0.03	0.048	0.059	0.05	0.051	0.039	0.053	0.054	0.082	0.07	0.064	0.077	0.085	0.151	0.069	0.283	0.091	0.102	0.067	0.056	0.048	0.05	0.057
33	0.407	0.494	0.672	0.733	0.46	0.433	0.428	0.132	0.211	0.098	0.273	0.256	0.472	0.312	0.434	0.479	0.431	0.505	0.588	0.447	0.578	0.455	0.497	0.46	0.654	0.392	0.345	0.452	0.437	0.486	0.483	0.413	0.512	0.504	0.545	0.488	0.544	0.434	0.486	0.257	0.502	0.302	0.421	0.475	0.485	0.461	0.402	0.441	0.502
34	0.121	0.188	0.222	0.226	0.141	0.14	0.229	0.169	0.183	0.037	0.299	0.65	0.149	0.332	0.155	0.153	0.133	0.164	0.168	0.137	0.171	0.131	0.139	0.131	0.203	0.123	0.13	0.12	0.125	0.134	0.127	0.114	0.136	0.137	0.156	0.152	0.152	0.165	0.163	0.235	0.152	0.219	0.196	0.154	0.141	0.14	0.123	0.131	0.154
35	0.224	0.36	0.369	0.344	0.302	0.225	0.301	0.387	0.248	0.163	0.381	0.381	0.405	0.294	0.332	0.352	0.25	0.227	0.371	0.284	0.311	0.217	0.24	0.27	0.367	0.251	0.172	0.239	0.231	0.249	0.172	0.193	0.251	0.273	0.258	0.253	0.222	0.227	0.244	0.684	0.225	0.364	0.271	0.23	0.232	0.219	0.184	0.194	0.236
36	0.402	0.561	0.681	0.691	0.488	0.471	0.272	0.21	0.175	0.248	0.332	0.497	0.297	0.169	0.544	0.495	0.421	0.497	0.541	0.415	0.548	0.426	0.505	0.497	0.699	0.423	0.364	0.487	0.461	0.502	0.448	0.414	0.497	0.489	0.531	0.492	0.528	0.454	0.508	0.183	0.506	0.238	0.364	0.47	0.47	0.459	0.382	0.451	0.511
37	0.084	0.161	0.121	0.122	0.105	0.097	0.058	0.134	0.099	0.07	0.119	0.14	0.078	0.102	0.096	0.106	0.106	0.183	0.116	0.097	0.102	0.06	0.08	0.098	0.119	0.085	0.054	0.071	0.072	0.088	0.056	0.074	0.08	0.089	0.088	0.094	0.081	0.11	0.114	0.046	0.079	0.057	0.064	0.098	0.077	0.082	0.08	0.087	0.099
38	0.156	0.375	0.162	0.134	0.224	0.229	0.211	0.515	0.357	0.17	0.324	0.244	0.256	0.173	0.095	0.117	0.103	0.244	0.215	0.231	0.2	0.124	0.189	0.202	0.316	0.209	0.126	0.285	0.195	0.239	0.193	0.219	0.208	0.205	0.149	0.17	0.124	0.113	0.185	0.209	0.124	0.241	0.163	0.239	0.162	0.156	0.17	0.179	0.259
39	0.076	0.182	0.084	0.091	0.122	0.181	0.158	0.277	0.217	0.114	0.16	0.176	0.153	0.151	0.072	0.041	0.027	0.116	0.1	0.159	0.146	0.165	0.182	0.169	0.192	0.111	0.09	0.235	0.148	0.177	0.151	0.136	0.144	0.144	0.229	0.202	0.157	0.138	0.232	0.246	0.092	0.153	0.121	0.216	0.112	0.11	0.122	0.125	0.154
40	0.076	0.114	0.087	0.107	0.087	0.077	0.085	0.105	0.09	0.061	0.089	0.113	0.093	0.098	0.111	0.013	0	0.091	0.064	0.103	0.084	0.1	0.124	0.067	0.086	0.06	0.038	0.081	0.065	0.078	0.059	0.058	0.068	0.083	0.097	0.083	0.079	0.064	0.098	0.1	0.088	0.097	0.069	0.107	0.074	0.078	0.081	0.079	0.081
41	0.358	0.509	0.592	0.699	0.452	0.415	0.464	0.32	0.346	0.242	0.415	0.401	0.415	0.433	0.666	0.079	0.013	0.488	0.591	0.323	0.554	0.417	0.428	0.42	0.56	0.368	0.317	0.445	0.396	0.465	0.421	0.373	0.457	0.441	0.502	0.47	0.518	0.378	0.512	0.468	0.471	0.49	0.413	0.467	0.448	0.421	0.384	0.413	0.431
42	0.163	0.226	0.281	0.267	0.211	0.18	0.144	0.139	0.147	0.108	0.201	0.164	0.189	0.211	0.126	0.543	0.358	0.283	0.247	0.159	0.214	0.193	0.195	0.187	0.24	0.162	0.144	0.184	0.169	0.199	0.183	0.163	0.19	0.182	0.213	0.183	0.207	0.186	0.208	0.196	0.205	0.158	0.163	0.163	0.151	0.174	0.174	0.186	0.2
43	0.047	0.084	0.095	0.085	0.071	0.064	0.062	0.064	0.048	0.039	0.075	0.062	0.054	0.089	0.038	0.101	0.358	0.133	0.095	0.115	0.078	0.061	0.064	0.06	0.066	0.044	0.035	0.061	0.053	0.063	0.047	0.077	0.069	0.058	0.076	0.071	0.087	0.065	0.08	0.08	0.062	0.072	0.06	0.059	0.05	0.052	0.052	0.054	0.046
44	0.004	0.013	0.006	0.005	0.006	0.011	0.006	0.008	0.011	0.002	0.006	0.008	0	0.04	0.004	0.007	0.101	0.039	0.01	0.009	0.006	0.003	0.004	0.006	0.008	0.005	0	0.004	0.003	0.001	0.002	0.002	0.002	0.005	0.005	0.008	0.008	0.015	0.013	0.009	0.006	0.01	0	0.008	0	0.004	0.003	0	0.002
45	0.019	0.068	0.032	0.032	0.041	0.037	0.035	0.035	0.029	0.021	0.038	0.037	0.021	0.052	0.029	0.028	0.093	0.129	0.038	0	0.035	0.019	0.02	0.024	0.042	0.035	0.015	0.028	0.024	0.024	0.023	0.029	0.033	0.027	0.019	0.024	0.016	0.015	0.019	0.02	0.02	0.041	0.015	0.033	0.024	0.023	0.019	0.015	0.018
46	0.017	0.044	0.031	0.03	0.031	0.04	0.024	0.031	0.036	0.022	0.028	0.027	0.025	0.043	0.026	0.034	0.032	0.064	0.101	0.06	0.023	0.016	0.026	0.048	0.026	0.025	0.024	0.042	0.029	0.03	0.034	0.046	0.035	0.027	0.028	0.036	0.033	0.02	0.029	0.032	0.027	0.039	0.022	0.035	0.024	0.02	0.019	0.017	0.021
47	0.005	0.022	0.016	0.013	0.013	0.016	0.011	0.014	0.022	0.01	0.013	0.01	0.008	0.012	0.012	0.012	0.012	0.018	0.035	0.062	0.01	0.007	0.011	0.018	0.012	0.01	0.008	0.011	0.011	0.011	0.012	0.012	0.01	0.007	0.014	0.016	0.016	0.011	0.015	0.015	0.011	0.015	0.005	0.012	0.008	0.008	0.008	0.004	0.008
48	0.001	0.012	0.003	0.004	0.003	0.004	0.004	0.004	0.003	0	0.002	0.002	0	0.002	0.003	0.002	0.047	0.003	0.005	0.045	0.002	0.007	0.002	0.004	0.006	0.002	0	0.005	0.003	0.004	0.001	0.002	0.003	0.002	0.003	0.005	0.004	0.003	0.006	0.004	0.004	0.007	0	0.004	0.001	0.004	0.003	0	0.003
49	0.027	0.085	0.066	0.053	0.055	0.058	0.058	0.056	0.053	0.035	0.058	0.048	0.043	0.036	0.04	0.041	0.04	0.061	0.062	0.056	0.049	0.04	0.065	0.053	0.069	0.052	0.036	0.099	0.039	0.054	0.056	0.046	0.055	0.074	0.07	0.063	0.054	0.034	0.069	0.058	0.038	0.072	0.043	0.075	0.052	0.043	0.04	0.038	0.042
50	0.004	0.031	0.025	0.014	0.015	0.02	0.014	0.015	0.021	0.006	0.015	0.012	0.008	0.01	0.012	0.015	0.022	0.016	0.021	0.034	0.015	0.011	0.017	0.017	0.022	0.015	0.012	0.021	0.012	0.014	0.019	0.011	0.017	0.024	0.016	0.018	0.014	0.015	0.019	0.014	0.011	0.018	0.005	0.018	0.008	0.01	0.009	0.006	0.01
51	0.004	0.054	0.051	0.03	0.031	0.033	0.019	0.023	0.036	0.011	0.029	0.022	0.014	0.016	0.027	0.031	0.046	0.021	0.027	0.027	0.026	0.022	0.028	0.042	0.049	0.036	0.024	0.021	0.03	0.04	0.022	0.023	0.058	0.032	0.03	0.024	0.022	0.03	0.032	0.026	0.015	0.019	0.006	0.019	0.013	0.01	0.01	0.007	0.012
52	0.017	0.06	0.051	0.034	0.035	0.037	0.032	0.034	0.035	0.023	0.04	0.03	0.021	0.029	0.027	0.034	0.03	0.033	0.039	0.027	0.041	0.036	0.037	0.045	0.045	0.038	0.023	0.045	0.035	0.04	0.034	0.081	0.274	0.033	0.037	0.036	0.026	0.033	0.032	0.029	0.023	0.037	0.018	0.031	0.025	0.023	0.02	0.018	0.019
53	0.004	0.017	0.01	0.006	0.009	0.01	0.01	0.01	0.011	0.007	0.011	0.008	0.005	0.009	0.008	0.007	0.015	0.009	0.012	0.009	0.008	0.006	0.013	0.008	0.014	0.012	0.007	0.021	0.013	0.007	0.011	0.037	0.039	0.008	0.008	0.01	0.005	0.007	0.008	0.006	0.006	0.014	0.003	0.008	0.005	0.006	0.006	0.003	0.006
54	0.007	0.022	0.013	0.011	0.014	0.016	0.015	0.015	0.016	0.014	0.018	0.013	0.011	0.016	0.015	0.013	0.012	0.014	0.018	0.017	0.014	0.011	0.05	0.016	0.042	0.039	0.022	0.07	0.022	0.023	0.018	0.017	0.019	0.012	0.019	0.016	0.013	0.01	0.016	0.013	0.012	0.023	0.011	0.02	0.016	0.011	0.012	0.01	0.014
55	0.001	0.006	0.003	0.005	0.003	0.003	0.005	0.002	0.004	0.002	0.005	0.002	0.003	0.002	0.003	0.003	0.005	0.002	0.004	0.002	0.002	0.003	0.004	0.008	0.006	0.004	0.003	0.008	0.002	0.003	0	0.004	0.003	0.004	0.004	0.004	0.003	0.003	0.004	0.001	0.003	0.006	0.002	0.004	0.003	0.004	0.005	0.002	0.006
56	0.002	0.006	0.005	0.004	0.002	0.003	0.005	0.002	0.004	0.001	0.005	0.002	0.002	0.002	0.005	0.003	0.001	0.002	0.003	0.001	0.003	0.003	0	0.013	0.006	0.006	0.002	0.009	0.006	0.003	0.02	0.005	0.003	0.004	0.005	0.002	0.003	0.002	0.004	0.001	0.003	0.004	0.002	0.003	0.003	0.003	0.004	0.001	0.001
57	0.002	0.003	0.001	0.002	0.002	0.001	0.002	0.002	0.003	0.001	0.004	0.001	0	0.001	0.002	0.003	0.005	0.002	0.003	0.002	0.005	0.002	0.019	0.01	0.01	0.007	0.009	0.034	0.041	0.036	0.145	0.005	0.007	0.004	0.002	0.003	0.001	0.002	0.002	0.003	0.002	0.004	0	0.002	0.001	0.001	0.001	0	0.002
58	0.003	0.007	0.001	0.008	0.004	0.008	0.007	0.001	0.003	0.003	0.005	0.002	0.001	0.003	0.005	0.004	0	0.003	0.001	0.001	0.004	0.003	0.019	0.02	0.017	0.017	0.018	0.082	0.059	0.199	0.127	0.006	0.006	0.001	0.004	0.004	0.005	0	0.002	0.002	0.002	0.006	0	0.002	0	0.004	0.004	0	0.002
59	0.002	0.015	0.015	0.002	0.016	0.004	0.005	0.025	0.015	0.018	0.029	0.02	0.013	0.02	0.015	0.026	0.041	0.026	0.024	0.018	0.031	0.018	0.049	0.02	0.07	0.12	0.122	0.395	0.223	0.071	0.144	0.013	0.031	0.014	0.013	0.016	0.002	0.011	0.009	0.055	0.021	0.018	0.008	0.019	0.012	0.003	0.002	0.003	0.048
60	0.006	0.04	0.048	0.017	0.027	0.025	0.028	0.04	0.054	0.042	0.065	0.043	0.031	0.047	0.036	0.067	0.063	0.059	0.065	0.048	0.061	0.055	0.152	0.08	0.223	0.408	0.297	0.834	0.61	0.183	0.474	0.071	0.102	0.043	0.03	0.031	0.016	0.024	0.018	0.109	0.04	0.028	0.02	0.05	0.024	0.013	0.016	0.009	0.14
61	0.002	0.027	0.033	0.019	0.019	0.014	0.02	0.025	0.051	0.03	0.038	0.027	0.017	0.032	0.026	0.041	0.055	0.033	0.04	0.042	0.041	0.036	0.14	0.024	0.24	0.401	0.228	0.494	0.429	0.139	0.527	0.066	0.074	0.026	0.023	0.03	0.017	0.019	0.02	0.063	0.026	0.017	0.01	0.053	0.018	0.011	0.013	0.004	0.126
62	0.002	0.022	0.015	0.015	0.012	0.009	0.009	0.013	0.023	0.011	0.029	0.012	0.007	0.015	0.015	0.017	0.026	0.011	0.017	0.013	0.017	0.015	0.052	0.008	0.139	0.166	0.157	0.139	0.083	0.054	0.202	0.025	0.027	0.015	0.016	0.021	0.011	0.012	0.014	0.022	0.011	0.014	0.002	0.019	0.005	0.006	0.008	0.002	0.056
63	0.002	0.014	0.006	0.006	0.004	0.005	0.005	0.006	0.014	0.001	0.015	0.004	0.003	0.009	0.007	0.005	0.009	0.002	0.009	0.005	0.006	0.007	0.016	0.005	0.054	0.107	0.141	0.058	0.018	0.017	0.066	0.011	0.009	0.007	0.006	0.01	0.002	0.005	0.007	0.009	0.005	0.009	0.002	0.008	0.001	0.003	0.005	0.003	0.025
64	0.003	0.016	0.007	0.008	0.008	0.009	0.004	0.008	0.009	0.002	0.014	0.006	0.003	0.007	0.007	0.008	0.017	0.005	0.009	0.005	0.009	0.007	0.013	0.009	0.031	0.058	0.149	0.089	0.029	0.008	0.021	0.012	0.008	0.007	0.011	0.01	0.005	0.008	0.007	0.008	0.007	0.008	0.005	0.006	0.007	0.003	0.005	0.003	0.018
65	0.002	0.012	0.008	0.005	0.006	0.005	0.004	0.005	0.008	0.005	0.009	0.006	0.004	0.007	0.008	0.008	0.012	0.005	0.007	0.004	0.007	0.006	0.01	0.011	0.015	0.02	0.03	0.053	0.046	0.003	0.009	0.012	0.009	0.01	0.015	0.012	0.005	0.007	0.007	0.006	0.005	0.004	0.006	0.007	0.007	0.002	0.006	0.004	0.007
66	0.002	0.006	0.005	0.005	0.004	0.005	0.004	0.01	0.005	0.005	0.008	0.005	0.002	0.003	0.004	0.004	0.008	0.004	0.004	0.005	0.005	0.004	0.008	0.013	0.019	0.033	0.048	0.055	0.06	0.027	0.019	0.008	0.004	0.005	0.007	0.007	0.005	0.005	0.006	0.007	0.007	0.024	0	0.006	0.002	0.005	0.005	0.001	0.007
67	0.004	0.011	0.007	0.009	0.007	0.009	0.006	0.014	0.011	0.003	0.015	0.006	0.005	0.013	0.008	0.008	0.008	0.008	0.008	0.023	0.007	0.006	0.014	0.049	0.041	0.058	0.091	0.077	0.045	0.048	0.082	0.01	0.01	0.007	0.007	0.008	0.008	0.009	0.008	0.013	0.015	0.027	0.002	0.008	0.004	0.008	0.005	0.001	0.017
68	0.005	0.016	0.011	0.014	0.014	0.012	0.013	0.015	0.02	0.011	0.021	0.013	0.009	0.016	0.013	0.013	0.017	0.014	0.015	0.021	0.013	0.01	0.069	0.041	0.04	0.039	0.06	0.043	0.024	0.034	0.353	0.018	0.016	0.013	0.012	0.015	0.011	0.012	0.012	0.015	0.013	0.019	0.006	0.012	0.009	0.008	0.011	0.005	0.025
69	0.004	0.017	0.006	0.007	0.007	0.006	0.01	0.007	0.01	0.004	0.006	0.004	0.003	0.006	0.007	0.005	0.012	0.005	0.009	0.009	0.006	0.008	0.019	0.012	0.011	0.006	0.007	0.008	0.005	0.008	0.046	0.012	0.007	0.007	0.008	0.01	0.004	0.004	0.006	0.002	0.004	0.009	0.003	0.006	0.004	0.004	0.008	0.001	0.007
70	0.007	0.025	0.006	0.005	0.008	0.005	0.006	0.008	0.007	0.003	0.007	0.006	0.004	0.005	0.005	0.006	0.007	0.006	0.007	0.006	0.008	0.006	0.007	0.008	0.008	0.009	0.008	0.01	0.007	0.004	0.007	0.019	0.008	0.005	0.008	0.006	0.004	0.004	0.007	0.005	0.003	0.01	0.002	0.008	0.008	0.007	0.005	0.003	0.002
71	0	0.005	0.002	0.001	0.001	0	0.004	0.002	0.009	0.079	0.002	0.001	0	0.002	0	0.002	0.006	0.002	0.005	0	0.004	0.002	0.007	0.011	0.006	0.004	0.002	0.007	0.005	0.006	0.003	0.007	0.002	0.001	0.003	0.001	0	0.001	0.001	0	0.001	0.004	0	0.001	0.002	0	0.003	0	0.002
72	0	0.006	0.001	0.002	0	0.002	0.001	0.001	0.003	0.014	0	0	0	0	0.002	0	0	0	0.002	0	0.003	0.004	0.001	0.002	0.006	0.002	0.003	0.003	0.003	0.001	0.003	0.007	0.016	0.014	0.004	0.002	0.001	0.001	0.003	0	0.001	0.003	0	0.002	0	0.001	0	0	0.001
73	0.022	0.06	0.048	0.038	0.039	0.031	0.032	0.034	0.031	0.023	0.038	0.031	0.023	0.031	0.032	0.035	0.043	0.036	0.045	0.045	0.038	0.031	0.035	0.038	0.042	0.036	0.03	0.041	0.046	0.035	0.035	0.051	0.094	0.04	0.031	0.041	0.032	0.029	0.034	0.033	0.028	0.041	0.022	0.034	0.033	0.023	0.03	0.022	0.022
74	0.017	0.144	0.114	0.078	0.092	0.065	0.048	0.071	0.059	0.046	0.101	0.062	0.038	0.075	0.066	0.084	0.083	0.061	0.069	0.056	0.157	0.068	0.087	0.082	0.116	0.085	0.064	0.041	0.073	0.102	0.05	0.063	0.12	0.117	0.089	0.056	0.05	0.083	0.069	0.049	0.037	0.049	0.025	0.045	0.05	0.032	0.039	0.034	0.023
75	0.007	0.063	0.046	0.031	0.035	0.03	0.021	0.032	0.031	0.014	0.042	0.025	0.016	0.033	0.024	0.034	0.037	0.027	0.032	0.031	0.076	0.029	0.039	0.036	0.052	0.034	0.033	0.023	0.034	0.049	0.037	0.024	0.037	0.042	0.06	0.101	0.02	0.04	0.035	0.021	0.016	0.027	0.009	0.02	0.019	0.012	0.016	0.013	0.013
76	0.003	0.019	0.034	0.006	0.009	0.009	0.01	0.013	0.015	0.005	0.012	0.007	0.003	0.013	0.006	0.009	0.015	0.007	0.005	0.011	0.012	0.004	0.012	0.021	0.012	0.008	0.005	0.014	0.008	0.008	0.005	0.01	0.015	0.008	0.026	0.019	0.013	0.009	0.008	0.012	0.004	0.011	0.001	0.009	0.003	0.006	0.006	0.002	0.004
77	0.045	0.093	0.195	0.085	0.107	0.132	0.132	0.109	0.176	0.106	0.111	0.113	0.082	0.107	0.086	0.095	0.191	0.099	0.083	0.112	0.115	0.079	0.139	0.325	0.129	0.109	0.09	0.192	0.121	0.124	0.105	0.156	0.119	0.055	0.029	0.067	0.248	0.127	0.239	0.209	0.092	0.138	0.13	0.243	0.141	0.109	0.11	0.123	0.084
78	0.088	0.098	0.152	0.097	0.093	0.094	0.099	0.078	0.12	0.082	0.093	0.086	0.089	0.109	0.109	0.096	0.123	0.095	0.093	0.113	0.105	0.086	0.091	0.132	0.109	0.089	0.07	0.109	0.09	0.087	0.082	0.087	0.096	0.094	0.032	0.074	0.103	0.089	0.081	0.092	0.104	0.107	0.079	0.084	0.069	0.088	0.084	0.076	0.091
79	0.572	0.705	0.83	0.692	0.637	0.6	0.629	0.481	0.546	0.42	0.627	0.548	0.612	0.687	0.677	0.698	0.674	0.605	0.772	0.457	0.721	0.673	0.711	0.699	0.777	0.622	0.557	0.69	0.651	0.696	0.633	0.565	0.716	0.61	0.664	0.593	0.584	0.521	0.664	0.661	0.702	0.649	0.636	0.474	0.487	0.576	0.545	0.631	0.676
80	0.211	0.257	0.375	0.241	0.176	0.249	0.315	0.152	0.193	0.161	0.221	0.173	0.214	0.241	0.213	0.225	0.368	0.312	0.21	0.457	0.327	0.218	0.229	0.222	0.252	0.215	0.23	0.176	0.205	0.23	0.193	0.245	0.242	0.391	0.207	0.216	0.6	0.487	0.24	0.22	0.22	0.221	0.191	0.161	0.161	0.229	0.201	0.216	0.215
81	0.033	0.06	0.071	0.047	0.041	0.06	0.064	0.035	0.052	0.033	0.054	0.042	0.041	0.046	0.051	0.056	0.08	0.059	0.041	0.083	0.077	0.047	0.05	0.053	0.061	0.046	0.051	0.046	0.05	0.054	0.045	0.053	0.052	0.069	0.066	0.065	0.105	0.151	0.085	0.051	0.048	0.057	0.037	0.041	0.033	0.048	0.041	0.041	0.038
82	0.076	0.101	0.116	0.105	0.07	0.082	0.08	0.053	0.069	0.043	0.083	0.066	0.068	0.083	0.072	0.084	0.098	0.099	0.083	0.109	0.101	0.072	0.076	0.075	0.108	0.069	0.058	0.08	0.079	0.084	0.1	0.08	0.081	0.093	0.159	0.084	0.159	0.103	0.091	0.084	0.089	0.071	0.064	0.069	0.065	0.076	0.069	0.071	0.065
83	0.039	0.067	0.069	0.062	0.043	0.057	0.048	0.04	0.048	0.025	0.051	0.04	0.041	0.061	0.048	0.056	0.057	0.067	0.049	0.068	0.063	0.044	0.049	0.051	0.062	0.041	0.038	0.044	0.047	0.055	0.07	0.051	0.055	0.061	0.085	0.067	0.113	0.072	0.069	0.059	0.06	0.053	0.042	0.045	0.04	0.05	0.044	0.045	0.042
84	0.044	0.067	0.074	0.064	0.043	0.064	0.045	0.035	0.053	0.018	0.052	0.039	0.045	0.081	0.042	0.065	0.072	0.067	0.057	0.095	0.067	0.043	0.046	0.044	0.058	0.039	0.038	0.043	0.039	0.05	0.079	0.059	0.07	0.077	0.07	0.07	0.086	0.061	0.066	0.065	0.055	0.053	0.039	0.041	0.04	0.043	0.047	0.048	0.041
85	0.022	0.043	0.049	0.033	0.024	0.04	0.025	0.024	0.049	0.013	0.038	0.022	0.036	0.08	0.019	0.049	0.066	0.041	0.044	0.106	0.054	0.031	0.037	0.033	0.044	0.031	0.017	0.045	0.041	0.037	0.059	0.042	0.06	0.047	0.046	0.044	0.045	0.044	0.033	0.048	0.027	0.032	0.017	0.029	0.021	0.021	0.029	0.024	0.013
86	0	0.007	0.015	0.001	0.004	0	0.01	0.009	0.043	0.022	0.02	0.014	0.025	0.045	0.011	0.044	0.045	0.017	0.035	0.079	0.035	0.01	0.028	0.03	0.016	0.059	0.02	0.056	0.054	0.032	0.057	0.017	0.059	0.016	0.011	0.037	0.007	0.015	0.003	0.028	0.019	0.008	0	0.023	0.005	0.003	0.018	0.006	0.016
87	0.014	0.109	0.151	0.082	0.109	0.077	0.092	0.13	0.241	0.18	0.152	0.14	0.12	0.167	0.174	0.179	0.235	0.183	0.181	0.576	0.183	0.079	0.258	0.204	0.404	0.487	0.244	0.612	0.685	0.325	0.618	0.165	0.306	0.121	0.147	0.151	0.078	0.126	0.087	0.295	0.152	0.089	0.105	0.211	0.132	0.07	0.054	0.047	0.247
88	0.174	0.265	0.244	0.261	0.191	0.194	0.199	0.163	0.207	0.222	0.2	0.192	0.215	0.253	0.315	0.222	0.199	0.232	0.23	0.538	0.227	0.177	0.212	0.217	0.289	0.231	0.181	0.284	0.285	0.226	0.31	0.16	0.274	0.222	0.192	0.3	0.208	0.242	0.197	0.228	0.227	0.206	0.192	0.206	0.185	0.188	0.166	0.167	0.206
89	1	1	1	1	1	1	1	1	1	1	1	1	1	1	1	1	1	1	1	0.981	1	1	1	1	1	1	1	1	1	1	1	1	1	1	1	1	1	1	1	1	1	1	1	1	1	1	1	1	1
90	0.376	0.499	0.552	0.556	0.395	0.487	0.444	0.348	0.435	0.306	0.485	0.405	0.451	0.51	0.493	0.46	0.422	0.47	0.462	0.41	0.441	0.415	0.438	0.44	0.524	0.395	0.371	0.416	0.424	0.441	0.495	0.327	0.413	0.372	0.519	0.417	0.521	0.537	0.488	0.485	0.448	0.447	0.427	0.408	0.435	0.4	0.372	0.412	0.418
91	0.026	0.045	0.04	0.052	0.021	0.047	0.036	0.023	0.044	0.023	0.039	0.028	0.039	0.047	0.045	0.035	0.025	0.033	0.028	0.064	0.028	0.037	0.031	0.039	0.032	0.024	0.021	0.023	0.027	0.033	0.037	0.019	0.027	0.022	0.035	0.016	0.035	0.062	0.028	0.029	0.027	0.031	0.024	0.026	0.022	0.024	0.026	0.024	0.024
92	0.006	0.018	0.013	0.016	0.006	0.016	0.011	0.011	0.018	0.011	0.019	0.01	0.01	0.016	0.02	0.013	0.027	0.012	0.014	0.039	0.015	0.011	0.009	0.013	0.015	0.017	0.009	0.017	0.021	0.012	0.018	0.008	0.014	0.011	0.012	0.011	0.005	0.009	0.018	0.013	0.007	0.015	0.006	0.011	0.008	0.007	0.008	0.002	0.009
93	0	0.004	0	0	0	0.003	0	0.001	0.005	0	0.003	0	0	0	0.002	0.001	0.005	0.006	0.006	0.021	0.002	0	0	0.003	0.002	0.002	0.003	0.002	0.002	0.001	0.001	0.002	0.002	0.001	0.002	0	0	0.024	0.016	0.004	0	0.003	0	0.004	0.002	0	0.003	0	0
94	0.006	0.044	0.037	0.024	0.028	0.03	0.012	0.022	0.03	0.014	0.022	0.021	0.01	0.021	0.02	0.037	0.035	0.019	0.03	0.044	0.032	0.02	0.022	0.038	0.037	0.034	0.024	0.021	0.028	0.041	0.021	0.021	0.023	0.029	0.032	0.027	0.016	0.025	0.014	0.029	0.017	0.018	0.009	0.016	0.015	0.008	0.01	0.007	0.012
95	0.004	0.045	0.045	0.024	0.028	0.034	0.013	0.023	0.036	0.009	0.025	0.023	0.01	0.022	0.02	0.03	0.037	0.02	0.027	0.041	0.035	0.02	0.022	0.034	0.039	0.033	0.029	0.019	0.027	0.037	0.027	0.024	0.022	0.026	0.032	0.036	0.028	0.037	0.019	0.031	0.012	0.011	0.006	0.017	0.01	0.01	0.008	0.004	0.011
96	0.024	0.052	0.077	0.044	0.04	0.057	0.033	0.043	0.059	0.031	0.062	0.042	0.029	0.042	0.033	0.047	0.086	0.059	0.067	0.09	0.063	0.034	0.042	0.045	0.057	0.055	0.061	0.058	0.058	0.044	0.049	0.063	0.055	0.062	0.05	0.052	0.055	0.071	0.04	0.058	0.039	0.04	0.029	0.044	0.033	0.028	0.028	0.025	0.041
97	0.013	0.05	0.062	0.035	0.034	0.047	0.031	0.039	0.056	0.022	0.039	0.03	0.021	0.036	0.031	0.04	0.07	0.056	0.053	0.079	0.05	0.032	0.036	0.042	0.049	0.045	0.036	0.035	0.037	0.036	0.035	0.03	0.036	0.034	0.036	0.038	0.029	0.052	0.029	0.035	0.022	0.031	0.015	0.03	0.019	0.017	0.022	0.016	0.023
98	0.002	0.026	0.015	0.011	0.013	0.021	0.01	0.014	0.031	0.003	0.012	0.008	0.005	0.007	0.013	0.015	0.017	0.023	0.028	0.046	0.017	0.011	0.016	0.028	0.024	0.015	0.011	0.015	0.017	0.02	0.019	0.011	0.013	0.009	0.02	0.019	0.011	0.023	0.018	0.015	0.005	0.013	0.001	0.017	0.005	0.004	0.007	0.003	0.003
99	0.02	0.05	0.056	0.049	0.039	0.035	0.031	0.031	0.036	0.023	0.039	0.032	0.027	0.041	0.035	0.045	0.064	0.069	0.074	0.046	0.054	0.035	0.041	0.043	0.06	0.044	0.036	0.03	0.039	0.052	0.047	0.039	0.045	0.061	0.058	0.05	0.042	0.039	0.038	0.038	0.035	0.039	0.019	0.023	0.025	0.026	0.026	0.02	0.021
100	0.002	0.01	0.007	0.007	0.005	0.006	0.006	0.007	0.008	0.006	0.006	0.005	0.003	0.005	0.004	0.007	0.009	0.133	0.007	0.001	0.007	0.003	0.006	0.005	0.008	0.006	0.004	0.006	0.006	0.007	0.005	0.004	0.007	0.006	0.01	0.008	0.004	0.014	0.008	0.006	0.006	0.011	0.002	0.005	0.003	0.004	0.005	0.001	0.004
101	0.001	0.009	0.005	0.005	0.003	0.006	0.005	0.006	0.007	0.002	0.007	0.004	0.003	0.004	0.007	0.006	0.011	0.023	0.005	0.001	0.006	0.002	0.004	0.005	0.006	0.003	0.005	0.005	0.004	0.005	0.003	0.003	0.006	0.005	0.006	0.006	0.003	0.006	0.005	0.004	0.006	0.011	0.004	0.005	0.006	0.003	0.005	0.002	0.003
102	0.005	0.025	0.014	0.012	0.007	0.016	0.012	0.012	0.019	0.007	0.014	0.009	0.009	0.016	0.013	0.016	0.035	0.021	0.012	0.009	0.013	0.01	0.012	0.01	0.013	0.01	0.009	0.009	0.01	0.011	0.01	0.009	0.011	0.01	0.014	0.013	0.012	0.018	0.011	0.008	0.01	0.012	0.006	0.013	0.01	0.008	0.01	0.005	0.01
103	0.015	0.044	0.031	0.019	0.02	0.054	0.024	0.03	0.072	0.017	0.025	0.018	0.017	0.026	0.022	0.037	0.064	0.027	0.034	0.033	0.022	0.022	0.026	0.026	0.028	0.025	0.017	0.033	0.031	0.027	0.026	0.023	0.023	0.024	0.029	0.026	0.023	0.024	0.021	0.02	0.018	0.02	0.015	0.015	0.019	0.01	0.02	0.009	0.018
104	0.009	0.026	0.018	0.011	0.01	0.018	0.014	0.007	0.018	0.009	0.011	0.01	0.008	0.008	0.013	0.015	0.03	0.016	0.016	0.016	0.016	0.01	0.017	0.02	0.02	0.007	0.013	0.022	0.015	0.013	0.012	0.013	0.014	0.012	0.03	0.024	0.017	0.013	0.04	0.055	0.022	0.041	0.007	0.03	0.022	0.013	0.015	0.01	0.01
105	0.001	0.026	0.008	0.01	0.009	0.013	0.006	0.006	0.008	0.011	0.01	0.007	0.006	0	0.008	0.005	0.009	0.009	0.006	0.021	0.009	0.005	0.007	0.019	0.008	0.007	0.007	0.007	0.007	0.012	0.009	0.006	0.009	0.005	0.016	0.012	0.01	0.006	0.029	0.025	0.014	0.012	0.004	0.015	0.02	0.006	0.011	0.005	0.007
106	0.006	0.04	0.02	0.023	0.01	0.025	0.022	0.018	0.031	0.022	0.021	0.014	0.013	0.021	0.015	0.014	0.021	0.013	0.012	0.043	0.017	0.012	0.017	0.02	0.021	0.011	0.014	0.019	0.016	0.013	0.017	0.011	0.018	0.012	0.04	0.026	0.024	0.013	0.059	0.083	0.017	0.021	0.019	0.023	0.023	0.012	0.018	0.012	0.018
107	0.022	0.071	0.069	0.047	0.029	0.066	0.108	0.187	0.241	0.041	0.05	0.022	0.026	0.121	0.037	0.027	0.075	0.032	0.036	0.063	0.028	0.02	0.029	0.024	0.045	0.025	0.033	0.031	0.033	0.023	0.03	0.027	0.033	0.026	0.034	0.032	0.033	0.035	0.032	0.121	0.03	0.093	0.091	0.022	0.026	0.026	0.023	0.016	0.029
108	0.14	0.161	0.215	0.217	0.13	0.137	0.224	0.125	0.192	0.181	0.144	0.118	0.131	0.169	0.249	0.187	0.43	0.145	0.17	0.245	0.198	0.132	0.18	0.104	0.179	0.145	0.116	0.152	0.219	0.118	0.132	0.119	0.185	0.215	0.158	0.158	0.132	0.112	0.119	0.465	0.06	0.245	0.121	0.119	0.133	0.129	0.131	0.116	0.124
109	0.842	0.981	1	1	1	0.904	1	0.386	0.469	0.881	0.981	0.823	1	0.704	1	1	1	1	1	0.994	1	1	1	1	1	1	0.911	1	1	1	1	0.972	1	1	1	1	1	1	1	0.555	1	1	0.748	1	1	1	0.969	1	1
110	0.885	0.97	1	1	1	0.852	0.951	0.437	0.549	0.755	0.868	0.837	0.986	0.678	1	1	1	1	1	0.942	1	0.988	1	1	1	1	0.881	1	0.981	1	1	0.927	1	1	1	1	1	0.971	1	0.581	1	0.663	0.711	1	1	0.975	0.911	1	1
111	0.089	0.129	0.161	0.15	0.169	0.156	0.14	0.206	0.248	0.096	0.108	0.117	0.127	0.188	0.131	0.125	0.141	0.136	0.116	0.118	0.126	0.125	0.115	0.226	0.131	0.232	0.081	0.113	0.11	0.348	0.122	0.099	0.12	0.117	0.14	0.105	0.12	0.156	0.113	0.182	0.125	0.079	0.254	0.12	0.105	0.1	0.11	0.107	0.113
112	0.034	0.094	0.098	0.069	0.055	0.065	0.058	0.098	0.159	0.048	0.066	0.059	0.044	0.123	0.06	0.059	0.126	0.071	0.073	0.058	0.064	0.048	0.061	0.062	0.067	0.062	0.042	0.079	0.054	0.05	0.054	0.054	0.067	0.051	0.066	0.054	0.04	0.057	0.05	0.089	0.042	0.106	0.083	0.062	0.053	0.037	0.046	0.041	0.034
113	0.007	0.029	0.017	0.012	0.007	0.033	0.014	0.016	0.074	0.009	0.014	0.008	0.007	0.08	0.01	0.01	0.029	0.015	0.013	0.006	0.01	0.009	0.009	0.014	0.016	0.018	0.008	0.019	0.012	0.016	0.013	0.006	0.009	0.008	0.011	0.006	0.007	0.017	0.008	0.023	0.008	0.022	0.007	0.014	0.007	0.006	0.009	0	0.006
114	0.011	0.057	0.052	0.031	0.029	0.046	0.037	0.065	0.038	0.026	0.056	0.044	0.019	0.027	0.026	0.026	0.066	0.034	0.032	0.031	0.03	0.022	0.034	0.038	0.04	0.028	0.027	0.053	0.032	0.035	0.041	0.028	0.033	0.022	0.052	0.046	0.035	0.029	0.078	0.062	0.021	0.046	0.032	0.012	0.043	0.072	0.02	0.014	0.019
115	0.003	0.05	0.019	0.009	0.008	0.021	0.015	0.022	0.016	0.009	0.017	0.013	0.002	0.009	0.01	0.007	0.025	0.011	0.012	0.012	0.009	0.005	0.008	0.015	0.013	0.008	0.005	0.015	0.008	0.007	0.007	0.005	0.01	0.005	0.019	0.016	0.011	0.01	0.024	0.018	0.008	0.021	0.012	0.001	0.011	0.018	0.006	0.006	0.002
116	0.042	0.125	0.191	0.083	0.033	0.122	0.041	0.035	0.077	0.044	0.048	0.039	0.045	0.052	0.056	0.05	0.207	0.055	0.069	0.082	0.05	0.048	0.051	0.057	0.061	0.05	0.048	0.063	0.05	0.055	0.048	0.069	0.053	0.036	0.056	0.047	0.071	0.037	0.054	0.051	0.055	0.05	0.026	0.051	0.074	0.041	0.042	0.037	0.045
117	0.174	0.274	0.321	0.263	0.202	0.232	0.252	0.178	0.223	0.153	0.222	0.204	0.184	0.294	0.215	0.22	0.239	0.2	0.269	0.166	0.236	0.194	0.198	0.21	0.283	0.222	0.19	0.205	0.201	0.241	0.212	0.19	0.216	0.193	0.22	0.216	0.201	0.217	0.211	0.24	0.214	0.283	0.213	0.266	0.205	0.157	0.168	0.184	0.191
118	0.123	0.171	0.208	0.177	0.181	0.137	0.145	0.108	0.147	0.109	0.169	0.143	0.141	0.18	0.169	0.178	0.169	0.146	0.181	0.114	0.202	0.161	0.168	0.193	0.212	0.184	0.158	0.165	0.169	0.22	0.182	0.152	0.171	0.161	0.211	0.19	0.18	0.179	0.198	0.19	0.173	0.181	0.134	0.173	0.127	0.148	0.146	0.163	0.153
119	0.019	0.058	0.04	0.19	0.032	0.041	0.038	0.02	0.028	0.02	0.024	0.018	0.016	0.026	0.03	0.025	0.034	0.021	0.026	0.027	0.028	0.023	0.029	0.03	0.031	0.028	0.022	0.033	0.024	0.036	0.021	0.021	0.024	0.021	0.035	0.027	0.023	0.023	0.036	0.027	0.029	0.048	0.022	0.216	0.114	0.08	0.024	0.021	0.019
120	0.133	0.237	0.205	0.116	0.167	0.15	0.246	0.101	0.134	0.144	0.153	0.153	0.131	0.151	0.173	0.15	0.191	0.154	0.178	0.228	0.179	0.136	0.187	0.213	0.203	0.145	0.143	0.293	0.168	0.2	0.203	0.154	0.165	0.125	0.365	0.272	0.223	0.165	0.457	0.314	0.15	0.284	0.116	0.243	0.21	0.233	0.142	0.229	0.105
121	0.376	0.401	0.537	0.19	0.376	0.366	0.414	0.288	0.345	0.31	0.438	0.358	0.389	0.458	0.419	0.447	0.432	0.432	0.47	0.373	0.451	0.397	0.442	0.425	0.526	0.416	0.432	0.462	0.412	0.483	0.497	0.396	0.42	0.369	0.464	0.416	0.382	0.412	0.463	0.422	0.411	0.441	0.355	0.15	0.187	0.278	0.354	0.406	0.463
122	0.027	0.079	0.037	0.029	0.029	0.04	0.033	0.026	0.037	0.021	0.034	0.023	0.029	0.037	0.029	0.033	0.039	0.034	0.033	0.023	0.034	0.031	0.034	0.038	0.04	0.036	0.027	0.032	0.029	0.042	0.036	0.026	0.03	0.03	0.042	0.033	0.043	0.05	0.041	0.032	0.03	0.044	0.024	0.014	0.011	0.049	0.035	0.026	0.031
123	0	0.037	0.002	0	0	0.007	0.003	0.003	0.011	0	0.002	0	0	0	0.003	0.002	0.006	0	0.001	0	0.001	0	0	0.013	0.005	0.002	0.003	0.005	0	0.001	0.002	0.001	0.002	0.002	0.02	0.002	0.003	0.002	0.017	0.012	0.003	0.005	0	0.011	0.01	0.06	0.001	0	0
124	0.062	0.235	0.204	0.355	0.173	0.106	0.303	0.118	0.156	0.165	0.197	0.203	0.122	0.12	0.188	0.161	0.184	0.223	0.212	0.152	0.238	0.155	0.282	0.463	0.326	0.178	0.225	0.369	0.254	0.274	0.264	0.208	0.215	0.128	0.91	0.607	0.507	0.363	0.892	0.693	0.2	0.306	0.258	0.388	0.485	1	0.081	0.154	0.103
125	0.02	0.118	0.059	0.061	0.047	0.046	0.059	0.044	0.059	0.035	0.055	0.049	0.03	0.043	0.05	0.041	0.062	0.063	0.053	0.042	0.049	0.036	0.054	0.072	0.063	0.055	0.049	0.067	0.049	0.052	0.049	0.045	0.05	0.036	0.099	0.084	0.054	0.055	0.107	0.069	0.039	0.063	0.047	0.069	0.075	0.193	0.022	0.055	0.03
126	0.028	0.086	0.039	0.076	0.057	0.062	0.034	0.051	0.056	0.041	0.086	0.051	0.039	0.065	0.054	0.065	0.082	0.044	0.052	0.038	0.089	0.057	0.076	0.079	0.097	0.075	0.083	0.048	0.06	0.098	0.063	0.053	0.068	0.068	0.089	0.075	0.052	0.1	0.085	0.064	0.049	0.054	0.036	0.041	0.049	0.051	0.031	0.029	0.051
127	0.002	0.021	0.003	0.007	0.004	0.007	0.005	0.005	0.007	0	0.008	0.004	0	0.005	0.006	0.006	0.003	0.004	0.004	0.001	0.006	0.003	0.004	0.01	0.007	0.008	0.016	0.009	0.005	0.008	0.011	0.003	0.004	0.005	0.012	0.007	0.006	0.012	0.012	0.005	0.006	0.006	0	0.003	0.001	0.01	0.002	0	0.004
128	0.039	0.126	0.128	0.099	0.09	0.087	0.12	0.076	0.092	0.087	0.101	0.092	0.06	0.076	0.094	0.086	0.093	0.129	0.1	0.081	0.111	0.068	0.107	0.145	0.136	0.103	0.154	0.163	0.093	0.106	0.106	0.083	0.088	0.072	0.143	0.146	0.095	0.098	0.218	0.112	0.078	0.114	0.096	0.125	0.103	0.101	0.036	0.061	0.073
129	0.101	0.229	0.22	0.189	0.179	0.156	0.13	0.118	0.152	0.104	0.151	0.13	0.116	0.161	0.155	0.154	0.167	0.135	0.151	0.129	0.181	0.119	0.144	0.177	0.18	0.201	0.2	0.181	0.14	0.192	0.166	0.117	0.139	0.14	0.155	0.15	0.152	0.153	0.155	0.153	0.136	0.14	0.118	0.135	0.133	0.131	0.129	0.122	0.131
130	0.126	0.24	0.256	0.201	0.165	0.148	0.127	0.2	0.18	0.123	0.184	0.183	0.135	0.215	0.175	0.172	0.174	0.161	0.2	0.141	0.204	0.135	0.168	0.17	0.171	0.202	0.213	0.173	0.161	0.196	0.19	0.14	0.181	0.156	0.136	0.165	0.144	0.235	0.169	0.19	0.152	0.143	0.168	0.134	0.163	0.192	0.086	0.111	0.183
131	0.124	0.255	0.225	0.177	0.177	0.138	0.144	0.153	0.161	0.119	0.189	0.15	0.126	0.188	0.148	0.158	0.187	0.162	0.172	0.174	0.171	0.134	0.165	0.158	0.185	0.211	0.188	0.214	0.135	0.182	0.175	0.145	0.152	0.131	0.144	0.137	0.1	0.128	0.136	0.139	0.152	0.247	0.188	0.192	0.219	0.14	0.153	0.139	0.24
132	0.012	0.033	0.022	0.016	0.019	0.016	0.016	0.017	0.019	0.013	0.022	0.015	0.014	0.021	0.017	0.018	0.022	0.017	0.017	0.018	0.018	0.016	0.021	0.022	0.028	0.034	0.035	0.04	0.016	0.027	0.029	0.016	0.018	0.014	0.023	0.018	0.014	0.021	0.021	0.02	0.02	0.035	0.027	0.029	0.028	0.016	0.024	0.02	0.116
133	0.007	0.021	0.015	0.009	0.01	0.011	0.011	0.012	0.012	0.011	0.014	0.012	0.009	0.013	0.011	0.011	0.013	0.011	0.011	0.011	0.013	0.008	0.014	0.014	0.016	0.008	0.011	0.027	0.01	0.009	0.012	0.01	0.012	0.008	0.022	0.015	0.009	0.012	0.019	0.01	0.013	0.026	0.02	0.023	0.026	0.011	0.021	0.014	0.081
134	0	0.005	0.002	0.002	0.017	0.003	0.003	0.001	0.002	0.001	0.002	0.001	0	0.001	0.002	0.002	0.002	0.002	0.002	0.001	0.003	0.002	0.002	0.004	0.004	0.001	0.001	0.005	0.002	0.005	0.002	0.001	0.002	0.003	0.006	0.004	0.002	0.003	0.006	0.001	0.005	0.008	0.004	0.007	0.005	0.004	0.005	0.001	0.009
135	0.003	0.013	0.013	0.007	0.004	0.008	0.01	0.011	0.013	0.006	0.011	0.007	0.006	0.008	0.01	0.007	0.012	0.006	0.008	0.006	0.011	0.006	0.01	0.01	0.027	0.031	0.057	0.026	0.011	0.009	0.013	0.011	0.009	0.009	0.008	0.007	0.008	0.01	0.011	0.011	0.011	0.015	0.008	0.01	0.009	0.008	0.007	0.004	0.076
136	0.028	0.034	0.032	0.019	0.021	0.02	0.026	0.028	0.026	0.015	0.031	0.017	0.018	0.024	0.016	0.019	0.029	0.021	0.027	0.018	0.025	0.024	0.03	0.032	0.12	0.096	0.125	0.081	0.035	0.031	0.044	0.027	0.019	0.017	0.021	0.023	0.017	0.02	0.015	0.018	0.021	0.034	0.02	0.032	0.027	0.029	0.021	0.018	0.083
137	0.054	0.052	0.046	0.027	0.053	0.032	0.036	0.039	0.044	0.021	0.047	0.026	0.03	0.037	0.028	0.029	0.052	0.035	0.041	0.031	0.04	0.04	0.055	0.075	0.251	0.184	0.215	0.129	0.06	0.087	0.074	0.044	0.033	0.028	0.034	0.038	0.025	0.031	0.025	0.039	0.032	0.058	0.036	0.058	0.05	0.051	0.036	0.03	0.093
138	0.004	0.027	0.022	0.018	0.061	0.018	0.014	0.019	0.02	0.013	0.025	0.015	0.013	0.019	0.02	0.018	0.031	0.017	0.012	0.014	0.02	0.013	0.02	0.049	0.12	0.078	0.05	0.035	0.023	0.064	0.027	0.013	0.017	0.017	0.019	0.019	0.015	0.016	0.019	0.033	0.021	0.024	0.014	0.017	0.02	0.009	0.018	0.009	0.033
139	0.002	0.006	0.004	0.005	0.001	0.004	0.008	0.004	0.003	0.002	0.003	0.001	0.002	0.005	0.004	0.004	0.003	0.003	0.003	0.003	0.003	0.002	0.003	0.005	0.015	0.007	0.005	0.007	0.003	0.004	0.005	0.001	0.003	0.005	0.003	0.003	0.003	0.003	0.003	0.001	0.008	0.011	0	0.005	0.005	0.004	0.005	0	0.009
140	0.013	0.028	0.026	0.026	0.033	0.028	0.039	0.022	0.027	0.019	0.026	0.022	0.02	0.02	0.023	0.024	0.026	0.031	0.028	0.021	0.031	0.026	0.03	0.042	0.037	0.024	0.032	0.046	0.023	0.034	0.024	0.024	0.022	0.018	0.038	0.039	0.024	0.022	0.064	0.031	0.027	0.041	0.03	0.05	0.045	0.037	0.03	0.028	0.02
141	0.018	0.013	0.013	0.01	0.014	0.011	0.015	0.015	0.015	0.011	0.013	0.012	0.015	0.016	0.01	0.011	0.015	0.013	0.014	0.009	0.014	0.019	0.015	0.014	0.019	0.013	0.011	0.022	0.01	0.015	0.012	0.011	0.011	0.01	0.013	0.013	0.009	0.01	0.012	0.008	0.012	0.027	0.012	0.026	0.02	0.021	0.012	0.013	0.015
142	0.004	0.008	0.007	0.007	0.006	0.005	0.01	0.009	0.007	0.01	0.007	0.005	0.005	0.006	0.008	0.007	0.006	0.005	0.007	0.004	0.007	0.006	0.004	0.007	0.012	0.007	0.006	0.01	0.006	0.008	0.003	0.004	0.005	0.006	0.007	0.007	0.005	0.006	0.005	0.004	0.01	0.013	0.006	0.011	0.009	0.009	0.008	0.004	0.01
143	0.03	0.032	0.033	0.036	0.037	0.029	0.057	0.042	0.035	0.042	0.027	0.023	0.033	0.036	0.036	0.029	0.036	0.03	0.04	0.034	0.04	0.038	0.048	0.043	0.047	0.031	0.035	0.067	0.03	0.042	0.029	0.035	0.036	0.026	0.033	0.034	0.028	0.02	0.022	0.02	0.038	0.071	0.046	0.063	0.062	0.059	0.045	0.049	0.046
144	0.005	0.008	0.004	0.008	0.014	0.003	0.008	0.013	0.009	0.029	0.005	0.007	0.002	0.007	0.02	0.008	0.013	0.004	0.005	0.021	0.007	0.003	0.009	0.011	0.015	0.004	0.005	0.017	0.003	0.006	0.004	0.007	0.015	0.005	0.004	0.005	0.002	0.004	0.002	0.001	0.013	0.018	0.004	0.011	0.011	0.011	0.007	0.003	0.016
145	0.019	0.047	0.03	0.044	0.039	0.03	0.027	0.036	0.044	0.045	0.03	0.03	0.023	0.032	0.063	0.042	0.035	0.024	0.026	0.055	0.033	0.026	0.023	0.033	0.033	0.025	0.024	0.038	0.023	0.028	0.03	0.028	0.047	0.031	0.028	0.028	0.022	0.022	0.03	0.027	0.037	0.036	0.024	0.027	0.034	0.027	0.025	0.017	0.026
146	0.239	0.43	0.415	0.457	0.331	0.324	0.279	0.289	0.384	0.243	0.316	0.315	0.283	0.378	0.381	0.38	0.381	0.305	0.368	0.325	0.38	0.295	0.32	0.35	0.336	0.294	0.24	0.319	0.315	0.369	0.338	0.295	0.349	0.306	0.357	0.348	0.328	0.331	0.367	0.345	0.331	0.308	0.299	0.306	0.338	0.294	0.26	0.285	0.257
147	0.408	0.599	0.598	0.667	0.471	0.457	0.413	0.39	0.506	0.353	0.46	0.437	0.411	0.543	0.519	0.532	0.559	0.456	0.533	0.465	0.537	0.423	0.469	0.49	0.47	0.408	0.338	0.441	0.438	0.503	0.478	0.414	0.488	0.439	0.435	0.483	0.471	0.46	0.483	0.463	0.483	0.448	0.445	0.452	0.511	0.442	0.391	0.428	0.393
148	0.435	0.595	0.603	0.677	0.475	0.493	0.415	0.391	0.513	0.37	0.46	0.444	0.435	0.547	0.511	0.536	0.578	0.466	0.526	0.479	0.56	0.447	0.489	0.515	0.479	0.421	0.378	0.465	0.439	0.526	0.491	0.432	0.49	0.447	0.443	0.483	0.456	0.463	0.489	0.448	0.496	0.462	0.462	0.472	0.541	0.46	0.409	0.45	0.423
149	0.095	0.139	0.12	0.155	0.109	0.164	0.091	0.081	0.146	0.104	0.095	0.1	0.109	0.116	0.149	0.129	0.147	0.119	0.109	0.181	0.145	0.127	0.145	0.172	0.131	0.083	0.136	0.213	0.124	0.158	0.192	0.141	0.142	0.101	0.173	0.164	0.159	0.151	0.218	0.22	0.131	0.133	0.15	0.174	0.159	0.14	0.119	0.15	0.131
150	0.289	0.441	0.461	0.516	0.351	0.377	0.323	0.31	0.386	0.268	0.349	0.331	0.327	0.409	0.37	0.394	0.439	0.358	0.422	0.345	0.429	0.335	0.366	0.385	0.357	0.317	0.3	0.387	0.345	0.41	0.403	0.337	0.375	0.339	0.406	0.388	0.375	0.36	0.4	0.381	0.379	0.359	0.365	0.381	0.406	0.354	0.307	0.35	0.336
151	0.029	0.043	0.033	0.036	0.031	0.031	0.035	0.049	0.034	0.026	0.031	0.028	0.028	0.033	0.025	0.031	0.039	0.026	0.033	0.025	0.033	0.032	0.034	0.039	0.034	0.023	0.025	0.046	0.025	0.031	0.028	0.025	0.031	0.023	0.031	0.035	0.027	0.026	0.031	0.022	0.039	0.055	0.042	0.049	0.052	0.041	0.041	0.035	0.037
152	0.003	0.006	0.003	0.003	0.005	0.011	0.004	0.017	0.005	0.003	0.002	0.001	0.006	0.006	0.002	0.003	0.007	0.002	0.003	0.015	0.003	0.007	0.004	0.006	0.007	0.002	0.003	0.008	0.003	0.003	0.006	0.003	0.005	0.001	0.002	0.004	0.003	0.002	0.005	0.003	0.008	0.014	0.006	0.011	0.011	0.005	0.007	0.004	0.01
153	0.009	0.01	0.004	0.003	0.006	0.005	0.009	0.021	0.006	0.005	0.005	0.004	0.005	0.009	0.004	0.005	0.005	0.007	0.006	0.021	0.005	0.009	0.002	0.009	0.005	0.005	0.006	0.009	0.006	0.003	0.004	0.002	0.006	0.003	0.005	0.005	0.003	0.003	0.004	0.003	0.012	0.024	0.011	0.016	0.016	0.01	0.012	0.009	0.011
154	0.117	0.059	0.036	0.024	0.046	0.048	0.067	0.122	0.042	0.026	0.032	0.034	0.048	0.04	0.023	0.025	0.038	0.043	0.072	0.093	0.042	0.06	0.04	0.039	0.043	0.033	0.025	0.082	0.026	0.034	0.033	0.035	0.036	0.026	0.025	0.03	0.02	0.02	0.023	0.022	0.046	0.129	0.078	0.118	0.102	0.105	0.063	0.078	0.057
155	0.133	0.06	0.041	0.023	0.049	0.086	0.078	0.14	0.064	0.028	0.035	0.04	0.072	0.046	0.026	0.029	0.045	0.048	0.081	0.134	0.061	0.108	0.07	0.074	0.074	0.046	0.049	0.164	0.047	0.067	0.065	0.059	0.056	0.04	0.052	0.065	0.049	0.045	0.046	0.031	0.061	0.166	0.129	0.239	0.161	0.138	0.092	0.108	0.077
[truncated: 22 more columns]
